# Supplementary material for: Prevalence and Persistence of Ceftiofur-Resistant Escherichia coli in A Chicken Layer Breeding Program
Source: Animals (Basel). 2022 Dec 26;13(1):90. doi: 10.3390/ani13010090 (PMC9817529; doi:10.3390/ani13010090)
Supplement: Supplementary file 1 [file animals-13-00090-s001.zip]

Archive with 3 entries (2 files):
- animals-2044390-supplementary/animals-2044390 Supplementary file/
- animals-2044390-supplementary/animals-2044390 Supplementary file/Supplementary Figure S1.pdf
- animals-2044390-supplementary/animals-2044390 Supplementary file/Supplementary Tables.xlsx
