# Supplementary material for: Prevalence and Persistence of Ceftiofur-Resistant Escherichia coli in A Chicken Layer Breeding Program
Source: Animals (Basel). 2022 Dec 26;13(1):90. doi: 10.3390/ani13010090 (PMC9817529; doi:10.3390/ani13010090)
Supplement: Supplementary file 1 [file animals-13-00090-s001.zip › animals-2044390-supplementary/animals-2044390 Supplementary file/Supplementary Tables.xlsx]

## Sheet: Table S1
Stages	Samples number	ESBL-EC (%)
Egg	30	1(3.3%)
Growing	30	30(100%)
Early laying	30	11(36.7%)
Peak laying	30	20(66.7%)
Late laying	30	24(80%)

## Sheet: Table S2
No.	Accession biosample No.	Strain_Name	Country_isolated	Source_Host	Isolation Source	Host Disease
GCA_014234885.1	SAMN15832296		USA	Homo sapiens	urine
GCA_014235065.1	SAMN15832295		USA	Homo sapiens	urine
GCA_014047995.1	SAMN15688128		USA	Homo sapiens	urine
GCA_014048065.1	SAMN15688133		USA	Homo sapiens	urine
GCA_014047945.1	SAMN15688129		USA	Homo sapiens	urine
GCA_014234965.1	SAMN15832302		USA	Homo sapiens	urine
GCA_014234145.1	SAMN15832300		USA	Homo sapiens	blood
GCA_014048105.1	SAMN15688132		USA	Homo sapiens	urine
GCA_001509665.1	SAMN04157980	E4	China	Homo sapiens	nasal fester cultures	plasma cell leukemia
GCA_001509675.1	SAMN04157977	E1	China	Homo sapiens	blood	plasma cell leukemia
GCA_001509655.1	SAMN04157978	E2	China	Homo sapiens	blood	plasma cell leukemia
GCA_001509715.1	SAMN04157979	E3	China	Homo sapiens	nasal fester cultures	plasma cell leukemia
GCA_001509735.1	SAMN04157981	E5	China	Homo sapiens	nasal fester cultures	plasma cell leukemia
GCA_001509745.1	SAMN04157982	E6	China	Homo sapiens	nasal fester cultures	plasma cell leukemia
GCA_001893765.1	SAMN05929001	684	China	Homo sapiens	fecal swabs from commercial chicken farm
GCA_013346985.1	SAMN10613782	NJSDYYY42-CR	China	Homo sapiens
GCA_013347005.1	SAMN10613780	NJSFYBJY17-CR	China	Homo sapiens	Cervical secretion	Endometrial cancer
GCA_013347025.1	SAMN10613781	NJLSYY40-CR	China	Homo sapiens	Mid-stage urine	Hydronephrosis
GCA_013347065.1	SAMN10613777	NJMJYY4-CR	China	Homo sapiens	sputum	Cerebral infarction, pulmonary infection
GCA_013012405.1	SAMD00099779	M510	Myanmar	Homo sapiens
GCA_004122295.1	SAMN10219256	L862	China	Homo sapiens	feces
GCA_004122505.1	SAMN10219243	L213	China	Homo sapiens	feces
GCA_004301465.1	SAMN10219252	L725	China	Homo sapiens	feces
GCA_009393745.1	SAMN10516559	F071h	China	Homo sapiens	fecal sample
GCA_002164915.1	SAMN06909183	SCEC020068	China	Homo sapiens
GCA_002164955.1	SAMN06909176	SCEC020016	China	Homo sapiens
GCA_002787935.1	SAMN07944241	CREC-591	South Korea	Homo sapiens	Peritoneal fluid	not collected
GCA_002811725.1	SAMN07602137	SCEC020088	China	Homo sapiens
GCA_002945135.3	SAMN06209723	WCHEC005237	China	Homo sapiens	Rectal swab
GCA_001894545.1	SAMN05929000	566	China	Homo sapiens	fecal swabs from commercial chicken farm
GCA_014495075.1	SAMN14997944	BA26754	India	Homo sapiens	blood	Blood stream infection
GCA_011379085.1	SAMN13668970	SCNJ06	China	Homo sapiens	sputum	Cancer
GCA_004122455.1	SAMN10219245	L239	China	Homo sapiens	feces
GCA_004126435.1	SAMN10219244	L214	China	Homo sapiens	feces
GCA_013037945.1	SAMN07682627		China	Homo sapiens	Patient Sputum	not collected
GCA_013340785.1	SAMD00172786			Homo sapiens
GCA_013340805.1	SAMD00172787			Homo sapiens
GCA_013012055.1	SAMD00099801	M631	Myanmar	Homo sapiens
GCA_000488775.1	SAMN02436734	908691		Homo sapiens
GCA_012774615.1	SAMN04096283		USA	Homo sapiens	blood
GCA_001316875.2	SAMN04011432	ST167:947385799	South Africa	Homo sapiens	urine
GCA_012766035.1	SAMN04339724		USA	Homo sapiens	tacheal aspirate
GCA_001562765.1	SAMN04297176	SYRS1	China	Homo sapiens	stool	infectious disease
GCA_012707365.1	SAMN04622928		USA	Homo sapiens	blood
GCA_001621645.1	SAMN04393284	GN05625	USA	Homo sapiens		Bloodstream infection
GCA_001644175.1	SAMN04884976	BJ10	China	Homo sapiens	liver ascites	rectal cancer with liver metastases
GCA_012751895.1	SAMN05171043	238378	United Kingdom	Homo sapiens	human	Not available
GCA_001713545.1	SAMN04917426	NA703	India	Homo sapiens	Pus	Infection
GCA_001713625.1	SAMN04917438	NA724	India	Homo sapiens	Pus	Infection
GCA_014318035.1	SAMN15907117	Escherichia_coli_2020CK-00182	USA	Homo sapiens	urine
GCA_015000485.1	SAMN16552555	2020GO-00071	USA	Homo sapiens		hopsital aqcuired infection
GCA_015000765.1	SAMN16552552	2020GO-00068	USA	Homo sapiens		hopsital aqcuired infection
GCA_015027995.1	SAMN16574776	Escherichia_coli_2020CK-00423	USA	Homo sapiens	stool
GCA_014817465.1	SAMN12854993	DMG1904982	Israel	Homo sapiens
GCA_014817445.1	SAMN12854992	DMG1904981	Israel	Homo sapiens
GCA_014817325.1	SAMN12854991	DMG1904980	Israel	Homo sapiens
GCA_014817405.1	SAMN12854990	DMG1904979	Israel	Homo sapiens
GCA_014817305.1	SAMN12855039	DMG1905028	Israel	Homo sapiens
GCA_014817345.1	SAMN12855038	DMG1905027	Israel	Homo sapiens
GCA_014817385.1	SAMN12855037	DMG1905026	Israel	Homo sapiens
GCA_014817365.1	SAMN12855036	DMG1905025	Israel	Homo sapiens
GCA_014817205.1	SAMN12855035	DMG1905024	Israel	Homo sapiens
GCA_014817285.1	SAMN12855034	DMG1905023	Israel	Homo sapiens
GCA_014817215.1	SAMN12854989	DMG1904978	Israel	Homo sapiens
GCA_014817185.1	SAMN12855033	DMG1905022	Israel	Homo sapiens
GCA_014817115.1	SAMN12855032	DMG1905021	Israel	Homo sapiens
GCA_014817165.1	SAMN12855031	DMG1905020	Israel	Homo sapiens
GCA_014817265.1	SAMN12855030	DMG1905019	Israel	Homo sapiens
GCA_014817245.1	SAMN12855029	DMG1905018	Israel	Homo sapiens
GCA_014817145.1	SAMN12855028	DMG1905017	Israel	Homo sapiens
GCA_014817105.1	SAMN12855027	DMG1905016	Israel	Homo sapiens
GCA_014817065.1	SAMN12855026	DMG1905015	Israel	Homo sapiens
GCA_014817045.1	SAMN12855025	DMG1905014	Israel	Homo sapiens
GCA_014817085.1	SAMN12855024	DMG1905013	Israel	Homo sapiens
GCA_014817025.1	SAMN12854988	DMG1904977	Israel	Homo sapiens
GCA_014816985.1	SAMN12855023	DMG1905012	Israel	Homo sapiens
GCA_014817005.1	SAMN12855022	DMG1905011	Israel	Homo sapiens
GCA_014816925.1	SAMN12855021	DMG1905010	Israel	Homo sapiens
GCA_014816965.1	SAMN12855020	DMG1905009	Israel	Homo sapiens
GCA_014816945.1	SAMN12855019	DMG1905008	Israel	Homo sapiens
GCA_014816905.1	SAMN12855018	DMG1905007	Israel	Homo sapiens
GCA_014816845.1	SAMN12855017	DMG1905006	Israel	Homo sapiens
GCA_014816875.1	SAMN12855016	DMG1905005	Israel	Homo sapiens
GCA_014816785.1	SAMN12855015	DMG1905004	Israel	Homo sapiens
GCA_014816825.1	SAMN12855014	DMG1905003	Israel	Homo sapiens
GCA_014816865.1	SAMN12854987	DMG1904976	Israel	Homo sapiens
GCA_014816805.1	SAMN12855013	DMG1905002	Israel	Homo sapiens
GCA_014816745.1	SAMN12855012	DMG1905001	Israel	Homo sapiens
GCA_015178425.1	SAMN12855011	DMG1905000	Israel	Homo sapiens
GCA_014816625.1	SAMN12855010	DMG1904999	Israel	Homo sapiens
GCA_014816705.1	SAMN12855009	DMG1904998	Israel	Homo sapiens
GCA_015178405.1	SAMN12855008	DMG1904997	Israel	Homo sapiens
GCA_015178385.1	SAMN12855007	DMG1904996	Israel	Homo sapiens
GCA_014816685.1	SAMN12855006	DMG1904995	Israel	Homo sapiens
GCA_015178365.1	SAMN12855005	DMG1904994	Israel	Homo sapiens
GCA_014816725.1	SAMN12855004	DMG1904993	Israel	Homo sapiens
GCA_014816765.1	SAMN12854986	DMG1904975	Israel	Homo sapiens
GCA_015178325.1	SAMN12855003	DMG1904992	Israel	Homo sapiens
GCA_015178305.1	SAMN12855002	DMG1904991	Israel	Homo sapiens
GCA_015178285.1	SAMN12855000	DMG1904989	Israel	Homo sapiens
GCA_015178265.1	SAMN12854999	DMG1904988	Israel	Homo sapiens
GCA_014816565.1	SAMN12854998	DMG1904987	Israel	Homo sapiens
GCA_015178225.1	SAMN12854997	DMG1904986	Israel	Homo sapiens
GCA_014816545.1	SAMN12854996	DMG1904985	Israel	Homo sapiens
GCA_014816485.1	SAMN12854995	DMG1904984	Israel	Homo sapiens
GCA_014816425.1	SAMN12854994	DMG1904983	Israel	Homo sapiens
GCA_014816525.1	SAMN12854985	DMG1904974	Israel	Homo sapiens
GCA_014816445.1	SAMN12854984	DMG1904973	Israel	Homo sapiens
GCA_013765385.1	SAMD00157543	YJ2	Myanmar	Homo sapiens
GCA_013765345.1	SAMD00157546	YJ5	Myanmar	Homo sapiens
GCA_003261145.1	SAMN09435562	ECWJ1		Homo sapiens	urine	urinary tract infection
GCA_013012645.1	SAMD00099761	M402	Myanmar	Homo sapiens
GCA_013012605.1	SAMD00099767	M417B	Myanmar	Homo sapiens
GCA_013012345.1	SAMD00099780	M512	Myanmar	Homo sapiens
GCA_013011985.1	SAMD00129390	M318	Myanmar	Homo sapiens
GCA_013011685.1	SAMD00059759	M309	Myanmar	Homo sapiens
GCA_013514935.1	SAMN15315389	N18-04631	Canada	Homo sapiens	rectal swab	not collected
GCA_006231205.1	SAMN11233011	RUSPBB188	Russia	Homo sapiens	clinical sample
GCA_003008335.1	SAMN08637768	B19783	India	Homo sapiens	blood	Blood stream infection
GCA_014493935.1	SAMN14997725	AI2925	India	Homo sapiens	blood	Blood stream infection
GCA_015245725.1	SAMN15813782		Qatar	Homo sapiens	blood	not collected
GCA_002248995.1	SAMN07450658	ECPUTH03	Thailand	Homo sapiens	urine
GCA_015013635.1	SAMN15868642	Escherichia coli ARLG-4290	USA	Homo sapiens	urine
GCA_012442685.1	SAMN07332518		USA	Homo sapiens	urine
GCA_013038555.1	SAMN07682652		China	Homo sapiens	Patient Drainage	not collected
GCA_012981875.1	SAMN12768724	AUSMDU00007854	Australia	Homo sapiens
GCA_012849475.1	SAMN14118548	SCHI0016.S.274	Australia	Homo sapiens	swab
GCA_012981755.1	SAMN12768715	AUSMDU00007516	Australia	Homo sapiens
GCA_013012585.1	SAMD00099764	M412	Myanmar	Homo sapiens
GCA_013011545.1	SAMD00059763	M323	Myanmar	Homo sapiens
GCA_002164975.2	SAMN06909178	SCEC020026	China	Homo sapiens
GCA_003711045.1	SAMN08932733	WCHEC020031	China	Homo sapiens
GCA_005869945.1	SAMN11649487	jhyyecs9	China	Homo sapiens		cerebral hemorrhage
GCA_005930685.1	SAMN11602614	ECS9	China	Homo sapiens		cerebral hemorrhage
GCA_008312855.1	SAMN11601932	jhyys9	China	Homo sapiens	blood	cerebral hemorrhage
GCA_013012565.1	SAMD00099769	M422	Myanmar	Homo sapiens
GCA_001463115.1	SAMN04158303	50664179	Norway	Homo sapiens	urine
GCA_013162105.1	SAMD00217190	Ec-MW07	Malawi	Homo sapiens
GCA_013022365.1	SAMN12599976		Laos	Homo sapiens	stool	asymptomatic
GCA_013022105.1	SAMN12599913		Laos	Homo sapiens	stool	asymptomatic
GCA_013021945.1	SAMN12599967		Laos	Homo sapiens	stool	asymptomatic
GCA_013021965.1	SAMN12599886		Laos	Homo sapiens	stool	asymptomatic
GCA_013021725.1	SAMN12600050		Laos	Homo sapiens	stool	asymptomatic
GCA_013021685.1	SAMN12600051		Laos	Homo sapiens	stool	asymptomatic
GCA_013021125.1	SAMN12599956		Laos	Homo sapiens	stool	asymptomatic
GCA_013021485.1	SAMN12599856		Laos	Homo sapiens	stool	asymptomatic
GCA_013021245.1	SAMN12600055		Laos	Homo sapiens	stool	asymptomatic
GCA_013020905.1	SAMN12599909		Laos	Homo sapiens	stool	asymptomatic
GCA_013020645.1	SAMN12600054		Laos	Homo sapiens	stool	asymptomatic
GCA_013020065.1	SAMN12599932		Laos	Homo sapiens	stool	asymptomatic
GCA_013020045.1	SAMN12599926		Laos	Homo sapiens	stool	asymptomatic
GCA_003007935.1	SAMN08637781	BP3354	India	Homo sapiens	blood	Blood stream infection
GCA_012426405.1	SAMN12343058	AUSMDU00005204	Australia	Homo sapiens
GCA_013132355.1	SAMN14792126	2020CK-00140	USA	Homo sapiens	urine
GCA_013078805.1	SAMEA3531626	PB18	Thailand	Homo sapiens	urine
GCA_012502795.1	SAMEA3531634	PB97	Thailand	Homo sapiens	pus
GCA_012914685.1	SAMN14669192	2019GO-00002	USA	Homo sapiens	urine
GCA_015007495.1	SAMN16552496	2020GO-00012	USA	Homo sapiens		hopsital aqcuired infection
GCA_014219485.1	SAMN15746396	EC4	China	Homo sapiens
GCA_003007915.1	SAMN08637782	BA34774	India	Homo sapiens	blood	Blood stream infection
GCA_003031795.1	SAMN05194390	222	USA	Homo sapiens	urine
GCA_012503115.1	SAMEA3531670	PB231	Thailand	Homo sapiens	pus
GCA_013716645.1	SAMN15226405	O9:H10	USA	Homo sapiens	buttock aspirate	not provided
GCA_012338475.1	SAMN11518927	728705	United Kingdom	Homo sapiens	human	Not available
GCA_014779335.1	SAMN15502197		Pakistan	Homo sapiens	rectal swab	Carbapenem-Resistant Enterobacteriaceae carriage
GCA_014495465.1	SAMN14997927	BA14242	India	Homo sapiens	blood	Blood stream infection
GCA_013717085.1	SAMN15226410	O9:H30	USA	Homo sapiens	rectum	not provided
GCA_014494375.1	SAMN14997981	FF2219	India	Homo sapiens	Fluid	Blood stream infection
GCA_014494455.1	SAMN14997976	FF1371	India	Homo sapiens	Fluid	Blood stream infection
GCA_014494575.1	SAMN14997971	BP14015	India	Homo sapiens	blood	Blood stream infection
GCA_015000425.1	SAMN16552550	2020GO-00066	USA	Homo sapiens		hopsital aqcuired infection
GCA_013078105.1	SAMEA3531741	PB447	Thailand	Homo sapiens	urine
GCA_007558515.1	SAMN12330835	Ec.44254	China	Homo sapiens	urine	T12 vertebral Compression fracture
GCA_007558545.1	SAMN12330847	Ec.75251	China	Homo sapiens	urine	T12 vertebral Compression fracture
GCA_007571385.1	SAMN12330848	Ec.75644	China	Homo sapiens	urine	T12 vertebral Compression fracture
GCA_007632435.1	SAMN12330870	Ec40743	China	Homo sapiens	sputum	T12 vertebral Compression fracture
GCA_003864875.2	SAMD00133818	EC12050	Japan	Homo sapiens
GCA_003864895.1	SAMD00133819	EC12052	Japan	Homo sapiens
GCA_003864915.1	SAMD00133820	EC12053	Japan	Homo sapiens
GCA_003864935.1	SAMD00133821	EC12054	Japan	Homo sapiens
GCA_013716465.1	SAMN15226392	:H6	USA	Homo sapiens	wound	not provided
GCA_014776995.1	SAMN15502180		Pakistan	Homo sapiens	rectal swab	Carbapenem-Resistant Enterobacteriaceae carriage
GCA_014777775.1	SAMN15502168		Pakistan	Homo sapiens	rectal swab	Carbapenem-Resistant Enterobacteriaceae carriage
GCA_012874395.1	SAMN14118543	SCHI0016.S.258	Australia	Homo sapiens	swab
GCA_013078505.1	SAMEA3531680	PB251	Thailand	Homo sapiens	pus
GCA_004568395.1	SAMN10625656	URMC_175	USA	Homo sapiens	urine	urinary tract infection
GCA_004568885.1	SAMN10625619	URMC_129	USA	Homo sapiens	urine	urinary tract infection
GCA_014575235.1	SAMN14734222		South Korea	Homo sapiens	patient	Not available
GCA_014793885.1	SAMN15502212		Pakistan	Homo sapiens	rectal swab	Carbapenem-Resistant Enterobacteriaceae carriage
GCA_014775835.1	SAMN15502189		Pakistan	Homo sapiens	rectal swab	Carbapenem-Resistant Enterobacteriaceae carriage
GCA_014775815.1	SAMN15502155		Pakistan	Homo sapiens	rectal swab	Carbapenem-Resistant Enterobacteriaceae carriage
GCA_014778035.1	SAMN15502216		Pakistan	Homo sapiens	rectal swab	Carbapenem-Resistant Enterobacteriaceae carriage
GCA_015245685.1	SAMN15813868		Qatar	Homo sapiens	urine	not collected
GCA_013012225.1	SAMD00099778	M509	Myanmar	Homo sapiens
GCA_013012165.1	SAMD00099795	M609	Myanmar	Homo sapiens
GCA_013012245.1	SAMD00099800	M630	Myanmar	Homo sapiens
GCA_013011845.1	SAMD00129400	M626	Myanmar	Homo sapiens
GCA_013739915.1	SAMD00231967	M719	Myanmar	Homo sapiens
GCA_011769865.1	SAMN14421542	52148	Czech Republic	Homo sapiens	urine	kidney transplantation
GCA_012447805.1	SAMN12731680		Canada	Homo sapiens	respiratory	not collected
GCA_002265155.1	SAMN07344981	E834	China	Homo sapiens	blood	bacteremia
GCA_012433935.1	SAMN12343046	AUSMDU00005065	Australia	Homo sapiens
GCA_012528215.1	SAMN12731591		Canada	Homo sapiens	urine	not collected
GCA_014671595.1	SAMN10076961	ST131-TTSH-ECO-023	Singapore	Homo sapiens	blood	Bacteremia
GCA_002953455.1	SAMN08369073	KBN10P04869	South Korea	Homo sapiens	blood
GCA_013012145.1	SAMD00099799	M629-2	Myanmar	Homo sapiens
GCA_004832725.1	SAMN11399743	SIEC197	Thailand	Homo sapiens	blood
GCA_012482135.1	SAMN12343002	AUSMDU00026943	Australia	Homo sapiens
GCA_013374255.1	SAMD00157542	YJ1	Myanmar	Homo sapiens
GCA_003299815.1	SAMD00126421	TUM18596		Homo sapiens
GCA_006297325.1	SAMN11843646	jhyyd24	China	Homo sapiens	urine
GCA_006297305.1	SAMN11843647	jhyyd28	China	Homo sapiens	blood
GCA_004405205.2	SAMN11174938	GZ04-0086	China	Homo sapiens	stool	none
GCA_013039085.1	SAMN07682628		China	Homo sapiens	Patient Urine	not collected
GCA_004122325.1	SAMN10219253	L743	China	Homo sapiens	feces
GCA_004122395.1	SAMN10219249	L665	China	Homo sapiens	feces
GCA_004122405.1	SAMN10219248	L612	China	Homo sapiens	feces
GCA_004122425.1	SAMN10219247	L610	China	Homo sapiens	feces
GCA_012328965.1	SAMN11872785	100	Italy	Homo sapiens	fecal swab
GCA_014572255.1	SAMN14734237		South Korea	Homo sapiens	patient	Not available
GCA_014569355.1	SAMN14734227		South Korea	Homo sapiens	patient	Not available
GCA_014582995.1	SAMN14734206		South Korea	Homo sapiens	patient	Not available
GCA_014594275.1	SAMN14734205		South Korea	Homo sapiens	patient	Not available
GCA_014575395.1	SAMN14734196		South Korea	Homo sapiens	patient	Not available
GCA_014573275.1	SAMN14734194		South Korea	Homo sapiens	patient	Not available
GCA_014607275.1	SAMN14734188		South Korea	Homo sapiens	patient	Not available
GCA_014606235.1	SAMN14734152		South Korea	Homo sapiens	patient	Not available
GCA_014584275.1	SAMN14734146		South Korea	Homo sapiens	patient	Not available
GCA_014606195.1	SAMN14734145		South Korea	Homo sapiens	patient	Not available
GCA_014569405.1	SAMN14734131		South Korea	Homo sapiens	patient	Not available
GCA_014573215.1	SAMN14734096		South Korea	Homo sapiens	patient	Not available
GCA_014583335.1	SAMN14734276		South Korea	Homo sapiens	patient	Not available
GCA_014605935.1	SAMN14734163		South Korea	Homo sapiens	patient	Not available
GCA_014580615.1	SAMN14734117		South Korea	Homo sapiens	patient	Not available
GCA_014625455.1	SAMN11638310	U3790	India	Homo sapiens	urine	Urinary Tract Infection
GCA_014645475.1	SAMN10076859	ST131UMMC39	Malaysia	Homo sapiens	blood	Bacteremia
GCA_014713795.1	SAMN12429505		Sweden	Homo sapiens	urine	bacteriuria
GCA_014775995.1	SAMN14395495		China	Homo sapiens	urine	Extraintestinal infection
GCA_014778895.1	SAMN14395490		China	Homo sapiens	sputum	Extraintestinal infection
GCA_014778875.1	SAMN14395487		China	Homo sapiens	urine	Extraintestinal infection
GCA_014778815.1	SAMN14395479		China	Homo sapiens	urine	Extraintestinal infection
GCA_014793965.1	SAMN14395450		China	Homo sapiens	throat swab	Extraintestinal infection
GCA_014775395.1	SAMN15502181		Pakistan	Homo sapiens	rectal swab	Carbapenem-Resistant Enterobacteriaceae carriage
GCA_014778055.1	SAMN15502175		Pakistan	Homo sapiens	rectal swab	Carbapenem-Resistant Enterobacteriaceae carriage
GCA_014778695.1	SAMN15502174		Pakistan	Homo sapiens	rectal swab	Carbapenem-Resistant Enterobacteriaceae carriage
GCA_014793905.1	SAMN15502172		Pakistan	Homo sapiens	rectal swab	Carbapenem-Resistant Enterobacteriaceae carriage
GCA_014775555.1	SAMN15502166		Pakistan	Homo sapiens	rectal swab	Carbapenem-Resistant Enterobacteriaceae carriage
GCA_014793865.1	SAMN15502164		Pakistan	Homo sapiens	rectal swab	Carbapenem-Resistant Enterobacteriaceae carriage
GCA_014776655.1	SAMN15502207		Pakistan	Homo sapiens	rectal swab	Carbapenem-Resistant Enterobacteriaceae carriage
GCA_014777295.1	SAMN15502198		Pakistan	Homo sapiens	rectal swab	Carbapenem-Resistant Enterobacteriaceae carriage
GCA_014777935.1	SAMN15502196		Pakistan	Homo sapiens	rectal swab	Carbapenem-Resistant Enterobacteriaceae carriage
GCA_014776595.1	SAMN15502188		Pakistan	Homo sapiens	rectal swab	Carbapenem-Resistant Enterobacteriaceae carriage
GCA_015041495.1	SAMN15868839	Escherichia coli ARLG-4713	USA	Homo sapiens	Non-wound abdominal
GCA_015000825.1	SAMN16552541	2020GO-00057	USA	Homo sapiens		hopsital aqcuired infection
GCA_015000795.1	SAMN16552529	2020GO-00045	USA	Homo sapiens		hopsital aqcuired infection
GCA_015000745.1	SAMN16552499	2020GO-00015	USA	Homo sapiens		hopsital aqcuired infection
GCA_015000665.1	SAMN16552497	2020GO-00013	USA	Homo sapiens		hopsital aqcuired infection
GCA_015153375.1	SAMN12289301	C46	Australia	Homo sapiens	clinical sample
GCA_015245405.1	SAMN15813767		Qatar	Homo sapiens	blood	not collected
GCA_012037825.1	SAMN14465429	ESBL-0001	Canada	Homo sapiens	Human clinical
GCA_012056745.1	SAMD00141411	MH15-257M	Viet Nam	Homo sapiens
GCA_012275695.1	SAMN10928653	ECO9	South Korea	Homo sapiens	blood	speticemia
GCA_012328955.1	SAMN11872787	311	Italy	Homo sapiens	fecal swab
GCA_012641165.1	SAMN14521703	SECR18-0888	South Korea	Homo sapiens	hospital	Escherichia coli Infections
GCA_012914235.1	SAMN14669270	2019GO-00080	USA	Homo sapiens	Urine catheter
GCA_012914125.1	SAMN14669253	2019GO-00063	USA	Homo sapiens	Rectal swab
GCA_013128775.1	SAMN14792085	2020CK-00080	USA	Homo sapiens	urine
GCA_013102425.1	SAMN12731915		Canada	Homo sapiens	blood	not collected
GCA_013155015.1	SAMN14908721	92944	China	Homo sapiens	blood	abnormal leukocyte
GCA_013794305.1	SAMEA6658645		Cambodia	Homo sapiens	clinical
GCA_013794255.1	SAMEA6658648		Cambodia	Homo sapiens	clinical
GCA_013792855.1	SAMEA6658649		Cambodia	Homo sapiens	clinical
GCA_013792825.1	SAMEA6658650		Cambodia	Homo sapiens	clinical
GCA_013792805.1	SAMEA6658652		Cambodia	Homo sapiens	clinical
GCA_013793785.1	SAMEA6658636		Cambodia	Homo sapiens	clinical
GCA_013793745.1	SAMEA6658680		Cambodia	Homo sapiens	clinical
GCA_013793545.1	SAMEA6658688		Cambodia	Homo sapiens	clinical
GCA_013793625.1	SAMEA6658691		Cambodia	Homo sapiens	clinical
GCA_013793385.1	SAMEA6658704		Cambodia	Homo sapiens	clinical
GCA_013793365.1	SAMEA6658714		Cambodia	Homo sapiens	clinical
GCA_013793145.1	SAMEA6658724		Cambodia	Homo sapiens	clinical
GCA_013340825.1	SAMD00172788			Homo sapiens
GCA_013717045.1	SAMN15226408	O102:H6	USA	Homo sapiens	urine	not provided
GCA_013716365.1	SAMN15226407	O102:H6	USA	Homo sapiens	rectal swab	not provided
GCA_013716405.1	SAMN15226395	O173:H49	USA	Homo sapiens	urine	not provided
GCA_013716345.1	SAMN15226391	O25:H4	USA	Homo sapiens	urine	not provided
GCA_013346965.1	SAMN10613783	NJJYYY51-CR	China	Homo sapiens	Mid-stage urine
GCA_013358945.1	SAMN13263253	MEX-21	Mexico	Homo sapiens	feces	Gastroenteritis
GCA_013374315.1	SAMD00157547	YJ6	Myanmar	Homo sapiens
GCA_013513375.1	SAMN15315376	N18-04633	Canada	Homo sapiens	rectal swab	not collected
GCA_013447795.1	SAMN15583078	microbial	USA	Homo sapiens	sputum
GCA_013443175.1	SAMN15587352	microbial	USA	Homo sapiens	blood
GCA_013425955.1	SAMN15502380	2D	China	Homo sapiens	blood	Bloodstream infection
GCA_013520435.1	SAMN15515925	PE01_217	Peru	Homo sapiens	stool
GCA_013520525.1	SAMN15515924	PE01_215	Peru	Homo sapiens	stool
GCA_013969375.1	SAMN10821586	HVH_177_4_2876612_	Canada	Homo_sapiens	urine	Urinary_Tract_Infection
GCA_013969205.1	SAMN10821567	KTE162	Canada	Homo_sapiens	urine	Urinary_Tract_Infection
GCA_014081025.1	SAMN11319467	SD049.1	USA	Homo sapiens	rectal swab
GCA_014080135.1	SAMN11319385	G359	USA	Homo sapiens	urine
GCA_003991155.1	SAMN09717320	EC17GD31	Viet Nam	Homo sapiens	blood	Pneumonia, acute kidney injury, cerebral infarction
GCA_013012505.1	SAMD00099768	M421	Myanmar	Homo sapiens
GCA_013012525.1	SAMD00099770	M423B	Myanmar	Homo sapiens
GCA_013012375.1	SAMD00099781	M513	Myanmar	Homo sapiens
GCA_013012365.1	SAMD00099783	M516	Myanmar	Homo sapiens
GCA_013012325.1	SAMD00099785	M518	Myanmar	Homo sapiens
GCA_013012285.1	SAMD00099786	M519	Myanmar	Homo sapiens
GCA_013012305.1	SAMD00099787	M520B	Myanmar	Homo sapiens
GCA_013012265.1	SAMD00099790	M603	Myanmar	Homo sapiens
GCA_013012005.1	SAMD00129397	M622W	Myanmar	Homo sapiens
GCA_013011865.1	SAMD00059745	M101	Myanmar	Homo sapiens
GCA_013011725.1	SAMD00059746	M105	Myanmar	Homo sapiens
GCA_014683265.1	SAMN05770851	strain 69	Singapore	Homo sapiens	not collected	not collected
GCA_014692185.1	SAMN05770947	strain 165	Singapore	Homo sapiens	not collected	not collected
GCA_014692145.1	SAMN05770966	strain 184	Singapore	Homo sapiens	not collected	not collected
GCA_004011625.1	SAMN10583475	Ec2551	China	Homo sapiens	urine
GCA_013007115.1	SAMN07255207		Canada	Homo sapiens
GCA_004117895.1	SAMN10219258	L906	China	Homo sapiens	feces
GCA_004120955.1	SAMN10219262	L983	China	Homo sapiens	feces
GCA_004122205.1	SAMN10219263	L1016	China	Homo sapiens	feces
GCA_004122355.1	SAMN10219251	L704	China	Homo sapiens	feces
GCA_004295365.1	SAMN10956393	WCHEC025970	China	Homo sapiens
GCA_004566575.1	SAMN10620088	URMC_8	USA	Homo sapiens	urine	urinary tract infection
GCA_004567855.1	SAMN10625671	URMC_192	USA	Homo sapiens	urine	urinary tract infection
GCA_004567935.1	SAMN10625668	URMC_189	USA	Homo sapiens	urine	urinary tract infection
GCA_004568515.1	SAMN10625632	URMC_146	USA	Homo sapiens	urine	urinary tract infection
GCA_004569165.1	SAMN10620169	URMC_105	USA	Homo sapiens	urine	urinary tract infection
GCA_004683725.1	SAMN09372509	EC-PAG-733	Mexico	Homo sapiens	feces	diarrhea
GCA_900773895.1	SAMEA4672938	DASSIM7486973	Malawi	Homo sapiens	stool
GCA_004804115.1	SAMN10105241	NGCE-94	Bangladesh	Homo sapiens	urine	Urine Infection
GCA_006233395.1	SAMN11232931	NOR5_18	Norway	Homo sapiens	clinical sample
GCA_006233555.1	SAMN11232918	NOR4_71	Norway	Homo sapiens	clinical sample
GCA_006234315.1	SAMN11232900	NOR1_69	Norway	Homo sapiens	clinical sample
GCA_012298445.1	SAMN11230990	CQS79	Australia	Homo sapiens	screening swab
GCA_012298305.1	SAMN11230920	CQS12	Australia	Homo sapiens	screening swab
GCA_012304925.1	SAMN09460066	1678-ESBL	Singapore	Homo sapiens	rectal swab
GCA_012297825.1	SAMN09460105	578-ESBL	Singapore	Homo sapiens	rectal swab
GCA_012297765.1	SAMN09460092	282-ESBLB	Singapore	Homo sapiens	rectal swab
GCA_012297565.1	SAMN09460053	1280-ESBL	Singapore	Homo sapiens	rectal swab
GCA_012297285.1	SAMN09460113	725-ESBLA	Singapore	Homo sapiens	rectal swab
GCA_012297325.1	SAMN09460102	494-ESBL	Singapore	Homo sapiens	stool
GCA_004566955.1	SAMN10620129	URMC_57	USA	Homo sapiens	urine	urinary tract infection
GCA_012425425.1	SAMN12343008	AUSMDU00026895	Australia	Homo sapiens
GCA_012453205.1	SAMN12342975	AUSMDU00026958	Australia	Homo sapiens
GCA_012440325.1	SAMN12342999	AUSMDU00026940	Australia	Homo sapiens
GCA_012440365.1	SAMN12343036	AUSMDU00004890	Australia	Homo sapiens
GCA_012452705.1	SAMN12342987	AUSMDU00026938	Australia	Homo sapiens
GCA_012487145.1	SAMN12731566		Canada	Homo sapiens	blood	not collected
GCA_012472715.1	SAMN12731673		Canada	Homo sapiens	blood	not collected
GCA_012983715.1	SAMN12768798	AUSMDU00008512	Australia	Homo sapiens
GCA_012982835.1	SAMN12768782	AUSMDU00034367	Australia	Homo sapiens
GCA_012983175.1	SAMN12768764	AUSMDU00034394	Australia	Homo sapiens
GCA_012982595.1	SAMN12768733	AUSMDU00007867	Australia	Homo sapiens
GCA_009393715.1	SAMN10516565	K025h	China	Homo sapiens	fecal sample
GCA_009393815.1	SAMN10516558	E038h	China	Homo sapiens	fecal sample
GCA_009393835.1	SAMN10516554	B062h	China	Homo sapiens	fecal sample
GCA_009394465.1	SAMN10516566	L054h	China	Homo sapiens	fecal sample
GCA_009394485.1	SAMN10516564	H045h	China	Homo sapiens	fecal sample
GCA_009394575.1	SAMN10516555	C047h	China	Homo sapiens	fecal sample
GCA_009394595.1	SAMN10516552	B031h	China	Homo sapiens	fecal sample
GCA_009394585.1	SAMN10516553	B053h	China	Homo sapiens	fecal sample
GCA_009394625.1	SAMN10516551	B011h	China	Homo sapiens	fecal sample
GCA_009649275.1	SAMN13197078	MDRO_M_104-ESBL	Switzerland	Homo sapiens	Rectal swab	Gut colonization
GCA_009653625.1	SAMN10715997	YMC/2017/02/MS631	South Korea	Homo sapiens	stool	carrier
GCA_012980035.1	SAMN12731744		Canada	Homo sapiens	blood	not collected
GCA_013027925.1	SAMN12145175	ecoli[ST-12]	France	Homo sapiens	urine	carriage
GCA_009720465.1	SAMN12307470	EC2	USA	Homo sapiens	urine	sepsis
GCA_009720605.1	SAMN13335779	ECO2947	China	Homo sapiens	pus	none
GCA_009741465.1	SAMN13474918	INF13/18/A	Malaysia	Homo sapiens	blood
GCA_013022905.1	SAMN12599991		Laos	Homo sapiens	stool	asymptomatic
GCA_013022215.1	SAMN12599881		Laos	Homo sapiens	stool	asymptomatic
GCA_013022205.1	SAMN12599882		Laos	Homo sapiens	stool	asymptomatic
GCA_013022085.1	SAMN12599974		Laos	Homo sapiens	stool	asymptomatic
GCA_013021825.1	SAMN12599846		Laos	Homo sapiens	stool	asymptomatic
GCA_013021445.1	SAMN12600056		Laos	Homo sapiens	stool	asymptomatic
GCA_013021045.1	SAMN12600024		Laos	Homo sapiens	stool	asymptomatic
GCA_013019345.1	SAMN12600046		Laos	Homo sapiens	stool	asymptomatic
GCA_009821165.1	SAMN11928102	G2		Homo sapiens	feces
GCA_009821235.1	SAMN11928093	G11		Homo sapiens	feces
GCA_009822715.1	SAMN11928142	G6		Homo sapiens	feces
GCA_012660545.1	SAMN12529968	SS17M5888	Australia	Homo sapiens	RECTAL SWAB
GCA_009909695.1	SAMN12261842	V03	France	Homo sapiens	urine
GCA_009909705.1	SAMN12261841	V02	France	Homo sapiens	urine
GCA_009909735.1	SAMN12261840	SL16	France	Homo sapiens	Rectal swab
GCA_009909855.1	SAMN12261831	HM15	France	Homo sapiens	Rectal swab
GCA_009909965.1	SAMN12261828	BJ08	France	Homo sapiens	Rectal swab
GCA_009909955.1	SAMN12261833	LB01	France	Homo sapiens	Rectal swab
GCA_009910155.1	SAMN12261826	BJ01	France	Homo sapiens	Rectal swab
GCA_012648585.1	SAMD00127158	TM66	Thailand	Homo sapiens
GCA_012648415.1	SAMD00127162	TM70	Thailand	Homo sapiens
GCA_012648295.1	SAMD00127163	TM71	Thailand	Homo sapiens
GCA_012660905.1	SAMN11420027		Canada	Homo sapiens	Not collected	Not collected
GCA_010092405.1	SAMN13875146	GZEC065	China	Homo sapiens	blood
GCA_002125925.1	SAMN05969695	CH611_eco	China	Homo sapiens	urine from cystostomy	intra-abdominal infections
GCA_002142715.1	SAMN06925129	strain Z247	China	Homo sapiens	blood	bloodstream infection
GCA_002152065.1	SAMN04521918	MGH169	USA	Homo sapiens
GCA_002164865.2	SAMN06909180	WCHEC020032	China	Homo sapiens
GCA_002165005.1	SAMN06909174	SCEC020005	China	Homo sapiens
GCA_002165045.1	SAMN06909182	SCEC020066	China	Homo sapiens
GCA_002165095.2	SAMN06909177	SCEC020022	China	Homo sapiens
GCA_002165115.2	SAMN06909172	SCEC020001	China	Homo sapiens
GCA_002217065.1	SAMN05828245	CoR-28	China	Homo sapiens	Urine culture	Urine infection
GCA_002217135.1	SAMN05831925	CoR-37	China	Homo sapiens	Urine culture	Urinary infection
GCA_002217145.1	SAMN05831961	CoR-38	China	Homo sapiens	Urine culture	Urinary infection
GCA_002223005.1	SAMN06973356	FC11884	China	Homo sapiens
GCA_002225075.1	SAMN07340853	WCHEC-LL123	China	Homo sapiens	secretion sample
GCA_002246485.2	SAMN07450579	ECCTRPRTH03	Thailand	Homo sapiens	Rectal swab
GCA_002246515.1	SAMN07450578	ECCTRPRTH04	Thailand	Homo sapiens	Rectal swab
GCA_002247425.1	SAMN07450674	ECH+09	Thailand	Homo sapiens	Rectal swab
GCA_002247945.1	SAMN07450678	ECH+05	Thailand	Homo sapiens	Rectal swab
GCA_002248805.1	SAMN07450679	ECH+04	Thailand	Homo sapiens	Rectal swab
GCA_002264075.1	SAMN07368479	E159	China	Homo sapiens	feces	Diarrhea
GCA_002265025.1	SAMN07344985	E2239	China	Homo sapiens	blood	bacteremia
GCA_002265035.1	SAMN07344982	E834	China	Homo sapiens	blood	bacteremia
GCA_002265145.1	SAMN07344984	E4219	China	Homo sapiens	blood	bacteremia
GCA_012419595.1	SAMN07605643		USA	Homo sapiens	skin
GCA_002442195.1	SAMN05977359	34_Esco_HA-NL	Netherlands	Homo sapiens	rectal swab
GCA_002490265.1	SAMN07731446	HEC01	Brazil	Homo sapiens	stools
GCA_002507485.1	SAMN07660899	EC192	China	Homo sapiens	feces
GCA_012372155.1	SAMN07775519		USA	Homo sapiens	urine
GCA_002588385.1	SAMN07312471	FDAARGOS_427	Canada	Homo sapiens	urine
GCA_002589795.1	SAMN07312477	FDAARGOS_433	Canada	Homo sapiens	rectal	Screening
GCA_002634895.1	SAMN07312478	FDAARGOS_434	Canada	Homo sapiens	rectal	Screening
GCA_002787645.1	SAMN07944240	CREC-544	South Korea	Homo sapiens	Rectal swab	not collected
GCA_002834305.1	SAMN08116691	3512	China	Homo sapiens	stool
GCA_002860085.1	SAMN06198938	CRE1540	Hong Kong	Homo sapiens	Rectal Swab
GCA_002887535.1	SAMN06703218	GB788	China	Homo sapiens	feces
GCA_002903125.1	SAMN05341196	ECONIH6	USA	Homo sapiens
GCA_012192085.1	SAMN09375159	467367	United Kingdom	Homo sapiens	human	Not available
GCA_003203315.1	SAMD00117345	MH16-401M	Viet Nam	Homo sapiens
GCA_003203335.1	SAMD00117346	MH16-510M	Viet Nam	Homo sapiens
GCA_003290705.1	SAMN08148410	3167	China	Homo sapiens	feces
GCA_003291235.1	SAMN08148366	3432	China	Homo sapiens	feces
GCA_003292195.1	SAMN07556690	A141	China	Homo sapiens	feces
GCA_003292305.1	SAMN07556682	A67	China	Homo sapiens	feces
GCA_003292315.1	SAMN07556683	B54	China	Homo sapiens	feces
GCA_003292355.1	SAMN07556681	A59	China	Homo sapiens	feces
GCA_003292385.1	SAMN07556679	A188	China	Homo sapiens	feces
GCA_003292565.1	SAMN07556670	A27	China	Homo sapiens	feces
GCA_003293055.1	SAMN07556640	A112	China	Homo sapiens	feces
GCA_003293365.1	SAMN07556615	A81	China	Homo sapiens	feces
GCA_003293445.1	SAMN07556636	A190	China	Homo sapiens	feces
GCA_003293515.1	SAMN07556630	A116	China	Homo sapiens	feces
GCA_003297405.1	SAMD00126361	TUM18536		Homo sapiens
GCA_003301625.1	SAMN07556607	A186	China	Homo sapiens	feces
GCA_003302245.1	SAMN07556572	A38	China	Homo sapiens	feces
GCA_003302635.1	SAMN07556553	A61	China	Homo sapiens	feces
GCA_003303125.1	SAMN07556529	A40	China	Homo sapiens	feces
GCA_003303615.1	SAMN07556507	A19	China	Homo sapiens	feces
GCA_003303715.1	SAMN07556499	A37	China	Homo sapiens	feces
GCA_003303985.1	SAMN07556480	A371	China	Homo sapiens	feces
GCA_003304415.1	SAMD00126503	TUM18678		Homo sapiens
GCA_003304445.1	SAMN07556559	A7	China	Homo sapiens	feces
GCA_003304525.1	SAMD00126504	TUM18679		Homo sapiens
GCA_003304905.1	SAMN07556494	A209	China	Homo sapiens	feces
GCA_003305575.1	SAMD00126534	TUM18709		Homo sapiens
GCA_003306255.1	SAMD00126568	TUM18743		Homo sapiens
GCA_900465555.1	SAMEA4706909	Ec_S1_6	Italy	Homo sapiens
GCA_003546265.1	SAMN09985619	HR119	Egypt	Homo sapiens
GCA_003628115.1	SAMN10160269	BP9671	India	Homo sapiens	blood	Blood stream infection
GCA_003628255.1	SAMN10160262	BA3358	India	Homo sapiens	blood	Blood stream infection
GCA_003666405.1	SAMN10225034	CHL5009T	New Zealand	Homo sapiens	urine	Urinary tract infection
GCA_003795405.1	SAMN08290417	274B	Bolivia	Homo sapiens	fecal sample	Colistin-resistant commensal bacteria
GCA_003830725.1	SAMN10394880	PN71	Thailand	Homo sapiens	feces
GCA_003830785.1	SAMN10394873	PN41	Thailand	Homo sapiens	feces
GCA_003830895.1	SAMN10394878	PN58	Thailand	Homo sapiens	feces
GCA_003830995.1	SAMN10394875	PN49	Thailand	Homo sapiens	feces
GCA_003925895.1	SAMD00059754	M217	Myanmar	Homo sapiens
GCA_013039985.1	SAMN07682591		China	Homo sapiens	Patient Abdominal fluid	not collected
GCA_013039705.1	SAMN07682594		China	Homo sapiens	Patient Blood	not collected
GCA_013039345.1	SAMN07682603		China	Homo sapiens	Patient Abdominal fluid	not collected
GCA_013038505.1	SAMN07682604		China	Homo sapiens	Patient Blood	not collected
GCA_013039045.1	SAMN07682629		China	Homo sapiens	Patient Urine	not collected
GCA_013039005.1	SAMN07682630		China	Homo sapiens	Patient Sputum	not collected
GCA_013038945.1	SAMN07682631		China	Homo sapiens	Patient Urine	not collected
GCA_013038935.1	SAMN07682632		China	Homo sapiens	Patient hydatid fluid	not collected
GCA_013038545.1	SAMN07682653		China	Homo sapiens	Patient Blood	not collected
GCA_003967455.1	SAMD00154124			Homo sapiens
GCA_003007855.1	SAMN08637786	BA12315	India	Homo sapiens	blood	Blood stream infection
GCA_003007895.1	SAMN08637783	BA14434	India	Homo sapiens	blood	Blood stream infection
GCA_003007965.1	SAMN08637780	B6770	India	Homo sapiens	blood	Blood stream infection
GCA_003008015.1	SAMN08637774	B25762	India	Homo sapiens	blood	Blood stream infection
GCA_003008085.1	SAMN08637772	BV643	India	Homo sapiens	blood	Blood stream infection
GCA_003008115.1	SAMN08637766	BA7132	India	Homo sapiens	blood	Blood stream infection
GCA_003008135.1	SAMN08637765	B32512	India	Homo sapiens	blood	Blood stream infection
GCA_003008235.1	SAMN08637779	B17565	India	Homo sapiens	blood	Blood stream infection
GCA_003008245.1	SAMN08637776	BA9313	India	Homo sapiens	blood	Blood stream infection
GCA_003008345.1	SAMN08637759	B26737	India	Homo sapiens	blood	Blood stream infection
GCA_003051985.2	SAMN06209728	WCHEC005784	China	Homo sapiens	Rectal swab
GCA_003111785.1	SAMN08932127	H9Ecoli	China	Homo sapiens	feces	not collected
GCA_001894505.1	SAMN05928999	641	China	Homo sapiens	fecal swabs from commercial chicken farm
GCA_001936315.1	SAMN05853574	SLK172	China	Homo sapiens	feces	Diarrhea
GCA_013078205.1	SAMEA3531663	PB203	Thailand	Homo sapiens	pus
GCA_012503135.1	SAMEA3531742	PB456	Thailand	Homo sapiens	urine
GCA_013079045.1	SAMEA3531773	PB268	Thailand	Homo sapiens	pus
GCA_013079005.1	SAMEA3531818	PB63	Thailand	Homo sapiens	urine
GCA_013078975.1	SAMEA3531624	PB1	Thailand	Homo sapiens	urine
GCA_012502995.1	SAMEA3531631	PB72	Thailand	Homo sapiens	blood
GCA_013078705.1	SAMEA3531632	PB78	Thailand	Homo sapiens	urine
GCA_012502875.1	SAMEA3531642	PB141	Thailand	Homo sapiens	pus
GCA_013078115.1	SAMEA3531659	PB198	Thailand	Homo sapiens	blood
GCA_013078225.1	SAMEA3531665	PB207	Thailand	Homo sapiens	pus
GCA_012502775.1	SAMEA3531692	PB303	Thailand	Homo sapiens	pus
GCA_013078405.1	SAMEA3531697	PB320	Thailand	Homo sapiens	blood
GCA_013078605.1	SAMEA3531704	PB344	Thailand	Homo sapiens	blood
GCA_013078025.1	SAMEA3531747	PB516	Thailand	Homo sapiens	pus
GCA_013079285.1	SAMEA3531748	PB532	Thailand	Homo sapiens	blood
GCA_013077105.1	SAMEA3531771	PB222	Thailand	Homo sapiens	urine
GCA_012503075.1	SAMEA3531776	PB293	Thailand	Homo sapiens	urine
GCA_014361285.1	SAMN15903653	EC96	China	Homo sapiens	bile	biliary tract infection
GCA_014484795.1	SAMN14491100		Germany	Homo sapiens
GCA_014493815.1	SAMN14997733	AI4300	India	Homo sapiens	blood	Blood stream infection
GCA_014493845.1	SAMN14997731	AI3900	India	Homo sapiens	blood	Blood stream infection
GCA_014493895.1	SAMN14997729	AI3195	India	Homo sapiens	blood	Blood stream infection
GCA_014494125.1	SAMN14997717	AI1641	India	Homo sapiens	blood	Blood stream infection
GCA_014494255.1	SAMN14997711	AI1448	India	Homo sapiens	blood	Blood stream infection
GCA_014494275.1	SAMN14997985	FF2501	India	Homo sapiens	Fluid	Blood stream infection
GCA_014494315.1	SAMN14997709	AI1060	India	Homo sapiens	blood	Blood stream infection
GCA_014494365.1	SAMN14997982	FF2320	India	Homo sapiens	Fluid	Blood stream infection
GCA_014494415.1	SAMN14997979	FF1971	India	Homo sapiens	Fluid	Blood stream infection
GCA_014494525.1	SAMN14997975	BV454	India	Homo sapiens	blood	Blood stream infection
GCA_014494555.1	SAMN14997973	BP6308	India	Homo sapiens	blood	Blood stream infection
GCA_014494645.1	SAMN14997966	BA9666	India	Homo sapiens	blood	Blood stream infection
GCA_014494805.1	SAMN14997959	BA7691	India	Homo sapiens	blood	Blood stream infection
GCA_014494815.1	SAMN14997958	BA7393	India	Homo sapiens	blood	Blood stream infection
GCA_014495045.1	SAMN14997948	BA29338	India	Homo sapiens	blood	Blood stream infection
GCA_014495055.1	SAMN14997945	BA26818	India	Homo sapiens	blood	Blood stream infection
GCA_014495085.1	SAMN14997946	BA26837	India	Homo sapiens	blood	Blood stream infection
GCA_014495305.1	SAMN14997934	BA17642	India	Homo sapiens	blood	Blood stream infection
GCA_011029605.1	SAMN14120137	ECM_49	Lebanon	Homo sapiens
GCA_011029635.1	SAMN14120127	ECM_39	Lebanon	Homo sapiens
GCA_011033355.1	SAMN13295109	PH-2662-18	Philippines	Homo sapiens
GCA_011331065.1	SAMN13948681	p10A	USA	Homo sapiens	blood	bacteremia
GCA_006234175.1	SAMN11232920	NOR4_73	Norway	Homo sapiens	clinical sample
GCA_012299955.1	SAMN08382774	GASRECE220	Singapore	Homo sapiens	blood	Bacteremia
GCA_012299985.1	SAMN08382781	GASRECE248	Singapore	Homo sapiens	blood	Bacteremia
GCA_015245535.1	SAMN15813786		Qatar	Homo sapiens	blood	not collected
GCA_002803905.1	SAMN07983336	AMA1167	Denmark	Homo sapiens	liver
GCA_003008025.1	SAMN08637770	B12243	India	Homo sapiens	blood	Blood stream infection
GCA_003008275.1	SAMN08637773	B32065	India	Homo sapiens	blood	Blood stream infection
GCA_900490465.1	SAMEA4727913		France	Homo sapiens	urine
GCA_900489325.1	SAMEA4727937		France	Homo sapiens	Rectal Swap
GCA_900489415.1	SAMEA4727949		France	Homo sapiens	Rectal Swap
GCA_900489385.1	SAMEA4727957		France	Homo sapiens	Rectal Swap
GCA_013011785.1	SAMD00059747	M107	Myanmar	Homo sapiens
GCA_012452965.1	SAMN12343084	AUSMDU00005514	Australia	Homo sapiens
GCA_013345065.1	SAMN10613778	NJSETYY11-CR	China	Homo sapiens	sputum	Neonatal pneumonia
GCA_015000685.1	SAMN16552500	2020GO-00016	USA	Homo sapiens		hopsital aqcuired infection
GCA_015245475.1	SAMN15813816		Qatar	Homo sapiens	urine	not collected
GCA_013128735.1	SAMN14792069	2020CK-00064	USA	Homo sapiens	urine
GCA_008124425.1	SAMN12619458	Ec-050	Switzerland	Homo sapiens	stool	colonization
GCA_012452205.1	SAMN12342990	AUSMDU00026879	Australia	Homo sapiens
GCA_013519895.1	SAMN15315381	N18-04628	Canada	Homo sapiens	urine	not collected
GCA_014774755.1	SAMN15502186		Pakistan	Homo sapiens	rectal swab	Carbapenem-Resistant Enterobacteriaceae carriage
GCA_014775115.1	SAMN15502159		Pakistan	Homo sapiens	rectal swab	Carbapenem-Resistant Enterobacteriaceae carriage
GCA_014793845.1	SAMN15502158		Pakistan	Homo sapiens	rectal swab	Carbapenem-Resistant Enterobacteriaceae carriage
GCA_014778675.1	SAMN15502153		Pakistan	Homo sapiens	rectal swab	Carbapenem-Resistant Enterobacteriaceae carriage
GCA_014775135.1	SAMN15502152		Pakistan	Homo sapiens	rectal swab	Carbapenem-Resistant Enterobacteriaceae carriage
GCA_014776175.1	SAMN15502218		Pakistan	Homo sapiens	rectal swab	Carbapenem-Resistant Enterobacteriaceae carriage
GCA_014777195.1	SAMN15502157		Pakistan	Homo sapiens	rectal swab	Carbapenem-Resistant Enterobacteriaceae carriage
GCA_014776135.1	SAMN15502156		Pakistan	Homo sapiens	rectal swab	Carbapenem-Resistant Enterobacteriaceae carriage
GCA_000812645.1	SAMN03220397	ST167	USA	Homo sapiens	Abdominal wound
GCA_014775475.1	SAMN15502183		Pakistan	Homo sapiens	rectal swab	Carbapenem-Resistant Enterobacteriaceae carriage
GCA_014775575.1	SAMN15502182		Pakistan	Homo sapiens	rectal swab	Carbapenem-Resistant Enterobacteriaceae carriage
GCA_014778075.1	SAMN15502161		Pakistan	Homo sapiens	rectal swab	Carbapenem-Resistant Enterobacteriaceae carriage
GCA_014493855.1	SAMN14997730	AI3758	India	Homo sapiens	blood	Blood stream infection
GCA_014495265.1	SAMN14997936	BA17743	India	Homo sapiens	blood	Blood stream infection
GCA_014495345.1	SAMN14997932	BA15832	India	Homo sapiens	blood	Blood stream infection
GCA_014776735.1	SAMN15502215		Pakistan	Homo sapiens	rectal swab	Carbapenem-Resistant Enterobacteriaceae carriage
GCA_013011655.1	SAMD00059755	M303-1	Myanmar	Homo sapiens
GCA_013011825.1	SAMD00129401	M627	Myanmar	Homo sapiens
GCA_013011885.1	SAMD00129402	M628	Myanmar	Homo sapiens
GCA_002216915.1	SAMN05828183	CoR-2	China	Homo sapiens	Urine culture	Urinary infection
GCA_007844575.1	SAMN09988093	16802-2	China	Homo sapiens	urine	Urine infection
GCA_007844595.1	SAMN09988092	16802-1	China	Homo sapiens	urine	Urine infection
GCA_007844615.1	SAMN09988091	16802	China	Homo sapiens	urine	Urine infection
GCA_012452805.1	SAMN12342811	AUSMDU00026853	Australia	Homo sapiens
GCA_013513575.1	SAMN15315386	N18-04626	Canada	Homo sapiens	rectal swab	not collected
GCA_012774435.1	SAMN04096284		USA	Homo sapiens	blood
GCA_012774935.1	SAMN04096291		USA	Homo sapiens	blood
GCA_012774955.1	SAMN04096292		USA	Homo sapiens	blood
GCA_012775495.1	SAMN04122815		USA	Homo sapiens	blood
GCA_012775435.1	SAMN04122820		USA	Homo sapiens	blood
GCA_012773815.1	SAMN04122818		USA	Homo sapiens	blood
GCA_012774535.1	SAMN04122823		USA	Homo sapiens	blood
GCA_014495245.1	SAMN14997938	BA20936	India	Homo sapiens	blood	Blood stream infection
GCA_012502335.1	SAMEA3531833	PB163	Thailand	Homo sapiens	blood
GCA_002265005.1	SAMN07344983	E4903	China	Homo sapiens	blood	bacteremia
GCA_014573115.1	SAMN14734087		South Korea	Homo sapiens	patient	Not available
GCA_014567675.1	SAMN14734086		South Korea	Homo sapiens	patient	Not available
GCA_014576055.1	SAMN14734085		South Korea	Homo sapiens	patient	Not available
GCA_014606095.1	SAMN14734084		South Korea	Homo sapiens	patient	Not available
GCA_014606055.1	SAMN14734083		South Korea	Homo sapiens	patient	Not available
GCA_014594315.1	SAMN14734082		South Korea	Homo sapiens	patient	Not available
GCA_015042275.1	SAMN15868476	Escherichia coli ARLG-4362	USA	Homo sapiens	blood
GCA_013000805.1	SAMN12731842		Canada	Homo sapiens	blood	not collected
GCA_004122305.1	SAMN10219255	L833	China	Homo sapiens	feces
GCA_004684135.1	SAMN10977714	s65527	China	Homo sapiens	bile	Postoperative hilar cholangiocarcinoma (recurrence of margin) and Biliary tract infection
GCA_004684195.1	SAMN10977713	s65460	China	Homo sapiens	bile	Postoperative hilar cholangiocarcinoma (recurrence of margin) and Biliary tract infection
GCA_012453125.1	SAMN12343044	AUSMDU00005058	Australia	Homo sapiens
GCA_012439065.1	SAMN12343035	AUSMDU00004984	Australia	Homo sapiens
GCA_012433915.1	SAMN12343051	AUSMDU00005141	Australia	Homo sapiens
GCA_014494845.1	SAMN14997956	BA505	India	Homo sapiens	blood	Blood stream infection
GCA_000814525.1	SAMN03217331	CR694	Australia	Homo sapiens	urine	urinary tract infection
GCA_014576155.1	SAMN14766512		South Korea	Homo sapiens	patient	Not available
GCA_012300385.1	SAMN08382782	GASRECE250	Singapore	Homo sapiens	blood	Bacteremia
GCA_003204955.1	SAMN05468123	2016C-3878	USA	Homo sapiens	Rectal swab
GCA_008152105.1	SAMN12272266	AR Bank #0349		Homo sapiens		Gastroenteritis, diarrhea, UTI, pneumonia, food poisoning
GCA_011077205.1	SAMN14134956	M-28-X3	China	Homo sapiens
GCA_013019485.1	SAMN12600013		Laos	Homo sapiens	stool	asymptomatic
GCA_900536505.1	SAMEA4853111		France	Homo sapiens	fecal samples
GCA_900536515.1	SAMEA4853114		France	Homo sapiens	fecal samples
GCA_900536525.1	SAMEA4853112		France	Homo sapiens	fecal samples
GCA_900536565.1	SAMEA4853115		France	Homo sapiens	fecal samples
GCA_900536575.1	SAMEA4853116		France	Homo sapiens	fecal samples
GCA_013345105.1	SAMN10600575	NJGLYY3610-CR	China	Homo sapiens	sputum	cerebrail Infarction
GCA_012741115.1	SAMN04393395		USA	Homo sapiens	urine
GCA_003008145.1	SAMN08637760	BA33057	India	Homo sapiens	blood	Blood stream infection
GCA_003008215.1	SAMN08637758	BA16089	India	Homo sapiens	blood	Blood stream infection
GCA_014495175.1	SAMN14997942	BA25514	India	Homo sapiens	blood	Blood stream infection
GCA_003628185.1	SAMN10160267	BA17187	India	Homo sapiens	blood	Blood stream infection
GCA_013717185.1	SAMN15226389	:H5	USA	Homo sapiens	urine	not provided
GCA_013717025.1	SAMN15226390	:H6	USA	Homo sapiens	urine	not provided
GCA_003007875.1	SAMN08637784	B24823	India	Homo sapiens	blood	Blood stream infection
GCA_013078385.1	SAMEA3531644	PB149	Thailand	Homo sapiens	urine
GCA_013171715.1	SAMN14378765	EF542	Sweden	Homo sapiens	Blood culture	Bacteremia
GCA_013172515.1	SAMN14378721	EF479	Sweden	Homo sapiens	Blood culture	Bacteremia
GCA_002860105.1	SAMN06198937	CRE1493	China	Homo sapiens	Rectal Swab
GCA_002786655.1	SAMN07944239	CREC-532	South Korea	Homo sapiens	urine	not collected
GCA_002787545.1	SAMN07944243	CREC-629	South Korea	Homo sapiens	urine	not collected
GCA_002164935.1	SAMN06909179	WCHEC020028	China	Homo sapiens
GCA_003859195.1	SAMN10476546	GBGD20	China	Homo sapiens	Gut	Colonization
GCA_003008175.1	SAMN08637764	B33531	India	Homo sapiens	blood	Blood stream infection
GCA_014495165.1	SAMN14997941	BA25291	India	Homo sapiens	blood	Blood stream infection
GCA_014494965.1	SAMN14997949	BA29490	India	Homo sapiens	blood	Blood stream infection
GCA_014495005.1	SAMN14997950	BA29686	India	Homo sapiens	blood	Blood stream infection
GCA_004568505.1	SAMN10625635	URMC_149	USA	Homo sapiens	urine	urinary tract infection
GCA_003291895.1	SAMN08148373	HLJ8	China	Homo sapiens	feces
GCA_013038025.1	SAMN07682625		China	Homo sapiens	Patient Urine	not collected
GCA_002994925.1	SAMN08625048	803	China	Homo sapiens
GCA_002994915.1	SAMN08625046	801	China	Homo sapiens
GCA_002994975.1	SAMN08625047	802	China	Homo sapiens
GCA_013078245.1	SAMEA3531709	PB356	Thailand	Homo sapiens	urine
GCA_013078545.1	SAMEA3531743	PB461	Thailand	Homo sapiens	pus
GCA_012501835.1	SAMEA3531821	PB90	Thailand	Homo sapiens	blood
GCA_012501815.1	SAMEA3531824	PB92	Thailand	Homo sapiens	urine
GCA_009393755.1	SAMN10516562	G028h	China	Homo sapiens	fecal sample
GCA_009393765.1	SAMN10516561	G018h	China	Homo sapiens	fecal sample
GCA_902708555.2	SAMEA6378057	H1-002-0043-S-L	France	Homo sapiens
GCA_013793405.1	SAMEA6658693		Cambodia	Homo sapiens	clinical
GCA_002133365.1	SAMN05425592	CH613_eco	China	Homo sapiens	Urine, bladder (ub)
GCA_002223855.1	SAMN07211285	CoR-14	China	Homo sapiens	Sputum culture	Pulmonary infection
GCA_002223965.1	SAMN07211284	CoR-13	China	Homo sapiens	Sputum culture	Pulmonary infection
GCA_002164985.1	SAMN06909175	WCHEC7	China	Homo sapiens
GCA_002870165.1	SAMN08281024	SCEC020007	China	Homo sapiens
GCA_014793945.1	SAMN15502184		Pakistan	Homo sapiens	rectal swab	Carbapenem-Resistant Enterobacteriaceae carriage
GCA_014775195.1	SAMN15502195		Pakistan	Homo sapiens	rectal swab	Carbapenem-Resistant Enterobacteriaceae carriage
GCA_002850675.5	SAMN07768275	SCEC020023	China	Homo sapiens
GCA_005156265.1	SAMN11283108	EC-129	Japan	Homosapiens
GCA_004831015.1	SAMN11399363	SIEC017	Thailand	Homo sapiens	stool
GCA_005145995.1	SAMN11399361	SIEC018	Thailand	Homo sapiens	stool
GCA_005146175.1	SAMN11399414	SIEC084	Thailand	Homo sapiens	urine
GCA_014775875.1	SAMN15502204		Pakistan	Homo sapiens	rectal swab	Carbapenem-Resistant Enterobacteriaceae carriage
GCA_014774575.1	SAMN15502222		Pakistan	Homo sapiens	rectal swab	Carbapenem-Resistant Enterobacteriaceae carriage
GCA_014779305.1	SAMN15502220		Pakistan	Homo sapiens	rectal swab	Carbapenem-Resistant Enterobacteriaceae carriage
GCA_014775215.1	SAMN15502210		Pakistan	Homo sapiens	rectal swab	Carbapenem-Resistant Enterobacteriaceae carriage
GCA_014775325.1	SAMN15502209		Pakistan	Homo sapiens	rectal swab	Carbapenem-Resistant Enterobacteriaceae carriage
GCA_014775155.1	SAMN15502208		Pakistan	Homo sapiens	rectal swab	Carbapenem-Resistant Enterobacteriaceae carriage
GCA_014794045.1	SAMN14395486		China	Homo sapiens	sputum	Extraintestinal infection
GCA_012440425.1	SAMN12343022	AUSMDU00004779	Australia	Homo sapiens
GCA_002165035.1	SAMN06909173	SCEC020004	China	Homo sapiens
GCA_002223405.1	SAMN06973353	FC10274	China	Homo sapiens
GCA_013022385.1	SAMN12599977		Laos	Homo sapiens	stool	asymptomatic
GCA_013022445.1	SAMN12599978		Laos	Homo sapiens	stool	asymptomatic
GCA_013022315.1	SAMN12599981		Laos	Homo sapiens	stool	asymptomatic
GCA_013021735.1	SAMN12600063		Laos	Homo sapiens	stool	asymptomatic
GCA_013021305.1	SAMN12600061		Laos	Homo sapiens	stool	asymptomatic
GCA_013172935.1	SAMN14378701	EF459	Sweden	Homo sapiens	Blood culture	Bacteremia
GCA_011030265.1	SAMN14120188	ECM_70	Lebanon	Homo sapiens
GCA_012926085.1	SAMN14669272	2019GO-00082	USA	Homo sapiens	Urine clean catch
GCA_014903835.1	SAMN08148231	BWH 79	USA	Homo sapiens
GCA_004122195.1	SAMN10219261	L935	China	Homo sapiens	feces
GCA_004122215.1	SAMN10219260	L932	China	Homo sapiens	feces
GCA_004122245.1	SAMN10219259	L930	China	Homo sapiens	feces
GCA_003858905.1	SAMN10476568	GBGD42	China	Homo sapiens	Gut	Colonization
GCA_009822985.1	SAMN11928127	G42		Homo sapiens	feces
GCA_014494925.1	SAMN14997953	BA3696	India	Homo sapiens	blood	Blood stream infection
GCA_014495405.1	SAMN14997929	BA15282	India	Homo sapiens	blood	Blood stream infection
GCA_012687585.1	SAMEA3952450	ESBL20150072	Denmark	Homo sapiens
GCA_014714515.1	SAMN12429507		Sweden	Homo sapiens	urine	bacteriuria
GCA_002246755.1	SAMN07450765	ECCTRPRTH01	Thailand	Homo sapiens	Rectal swab
GCA_012921915.1	SAMN14669243	2019GO-00053	USA	Homo sapiens	Urine catheter
GCA_009910875.1	SAMN08026705	CRE177	Malaysia	Homo sapiens	Rectal swab
GCA_012665665.1	SAMN11420231		Canada	Homo sapiens	Not collected	Not collected
GCA_014495325.1	SAMN14997933	BA16699	India	Homo sapiens	blood	Blood stream infection
GCA_001696775.1	SAMN05294116	MCR1_NJ	USA	Homo sapiens	urine culture	urinary tract infection
GCA_002591135.1	SAMN07312492	FDAARGOS_448	Canada	Homo sapiens	urine
GCA_013515115.1	SAMN15315382	N18-04622	Canada	Homo sapiens	rectal swab	not collected
GCA_004803105.1	SAMN11388474	66	Egypt	Homo sapiens
GCA_012297445.1	SAMN09460075	188-ESBLB	Singapore	Homo sapiens	rectal swab
GCA_012297065.1	SAMN09460074	188-ESBLA	Singapore	Homo sapiens	rectal swab
GCA_003858915.1	SAMN10476567	GBGD41	China	Homo sapiens	Gut	Colonization
GCA_009823005.1	SAMN11928126	G41		Homo sapiens	feces
GCA_003860185.1	SAMN10476554	GBGD28	China	Homo sapiens	Gut	Colonization
GCA_009823295.1	SAMN11928111	G28		Homo sapiens	feces
GCA_011077005.1	SAMN14134965	M-S69-X3	China	Homo sapiens
GCA_012328945.1	SAMN11872786	92	Italy	Homo sapiens	fecal swab
GCA_012329005.1	SAMN11872784	91	Italy	Homo sapiens	fecal swab
GCA_014494655.1	SAMN14997968	BP11051	India	Homo sapiens	blood	Blood stream infection
GCA_014776675.1	SAMN15502211		Pakistan	Homo sapiens	rectal swab	Carbapenem-Resistant Enterobacteriaceae carriage
GCA_014776915.1	SAMN15502203		Pakistan	Homo sapiens	rectal swab	Carbapenem-Resistant Enterobacteriaceae carriage
GCA_012502835.1	SAMEA3531669	PB230	Thailand	Homo sapiens	pus
GCA_012502855.1	SAMEA3531682	PB259	Thailand	Homo sapiens	pus
GCA_012502935.1	SAMEA3531637	PB110	Thailand	Homo sapiens	urine
GCA_013077985.1	SAMEA3531746	PB514	Thailand	Homo sapiens	blood
GCA_003795485.1	SAMN08290413	173B	Bolivia	Homo sapiens	fecal sample	Colistin-resistant commensal bacteria
GCA_003795515.1	SAMN08290412	173A	Bolivia	Homo sapiens	fecal sample	Colistin-resistant commensal bacteria
GCA_900607785.1	SAMEA4916063		Switzerland	Homo sapiens	hospital
GCA_900608045.1	SAMEA4916089		Switzerland	Homo sapiens	hospital
GCA_013012485.1	SAMD00099775	M506	Myanmar	Homo sapiens
GCA_003859325.1	SAMN10476566	GBGD40	China	Homo sapiens	Gut	Colonization
GCA_009823055.1	SAMN11928125	G40		Homo sapiens	feces
GCA_002290415.1	SAMN07203027	ECCTRPUTH01	Thailand	Homo sapiens	urine
GCA_012925745.1	SAMN14669268	2019GO-00078	USA	Homo sapiens	Fecal Swab
GCA_014779435.1	SAMN15502150		Pakistan	Homo sapiens	rectal swab	Carbapenem-Resistant Enterobacteriaceae carriage
GCA_003830815.1	SAMN10394870	PN42	Thailand	Homo sapiens	feces
GCA_003831055.1	SAMN10394871	PN45	Thailand	Homo sapiens	feces
GCA_004153045.1	SAMN10857192	SCPM-O-B-8553	Russia	Homo sapiens	urine
GCA_004153135.1	SAMN10857188	SCPM-O-B-8551	Russia	Homo sapiens	urine
GCA_012302005.1	SAMEA5226282		Spain	Homo sapiens	human
GCA_012358215.1	SAMEA5226283		Spain	Homo sapiens	human
GCA_002916665.1	SAMN08428506	RDP19	France	Homo sapiens	urine sample
GCA_013027825.1	SAMN12145232	ecoli[ST-219]	France	Homo sapiens	urine	carriage
GCA_012526815.1	SAMN12731752		Canada	Homo sapiens	wound	not collected
GCA_012526515.1	SAMN12731761		Canada	Homo sapiens	blood	not collected
GCA_003114975.2	SAMD00112930	MH13-051M	Viet Nam	Homo sapiens
GCA_004569745.1	SAMN10620082	URMC_1	USA	Homo sapiens	urine	urinary tract infection
GCA_004566595.1	SAMN10620150	URMC_79	USA	Homo sapiens	sepsis	sepsis
GCA_003858885.1	SAMN10476569	GBGD43	China	Homo sapiens	Gut	Colonization
GCA_009822965.1	SAMN11928128	G43		Homo sapiens	feces
GCA_003859285.1	SAMN10476575	GBGD49	China	Homo sapiens	Gut	Colonization
GCA_009822825.1	SAMN11928134	G49		Homo sapiens	feces
GCA_003858735.1	SAMN10476576	GBGD50	China	Homo sapiens	Gut	Colonization
GCA_009822835.1	SAMN11928136	G50		Homo sapiens	feces
GCA_012849435.1	SAMN14118480	SCHI0016.S.58	Australia	Homo sapiens	urine
GCA_014495355.1	SAMN14997930	BA1529	India	Homo sapiens	blood	Blood stream infection
GCA_014495595.1	SAMN14997920	BA1194	India	Homo sapiens	blood	Blood stream infection
GCA_014771955.1	SAMN05763369		Australia	Homo sapiens	UTI
GCA_013039785.1	SAMN07682601		China	Homo sapiens	Patient blood	not collected
GCA_013039285.1	SAMN07682602		China	Homo sapiens	Patient Blood	not collected
GCA_009394515.1	SAMN10516557	E007h	China	Homo sapiens	fecal sample
GCA_009394605.1	SAMN10516550	A045h	China	Homo sapiens	fecal sample
GCA_002223635.1	SAMN06973338	FC10223	China	Homo sapiens
GCA_011077095.1	SAMN14134966	M-S87-X3	China	Homo sapiens
GCA_011077025.1	SAMN14134964	M-S51-X3	China	Homo sapiens
GCA_013513435.1	SAMN15315378	N18-04627	Canada	Homo sapiens	rectal swab	not collected
GCA_013792705.1	SAMEA6658653		Cambodia	Homo sapiens	clinical
GCA_002155845.1	SAMN06711152	MEH_META	Lebanon	Homo sapiens
GCA_002152115.1	SAMN04521875	BWH68	USA	Homo sapiens	abdominal fluid
GCA_003031735.1	SAMN04393397	165	USA	Homo sapiens	abdominal
GCA_013011165.1	SAMN08783813		USA	Homo sapiens	stool	Colonization
GCA_013011105.1	SAMN08783873		USA	Homo sapiens	urine
GCA_002216895.1	SAMN05828144	CoR-1	China	Homo sapiens	Blood culture	Biliary infection
GCA_005869925.1	SAMN11665607	jhyyecs5	China	Homo sapiens	urine
GCA_007655295.1	SAMN11773853	jhzxyyecs5	China	Homo sapiens	urine
GCA_004122525.1	SAMN10219242	L200	China	Homo sapiens	feces
GCA_012453145.1	SAMN12342976	AUSMDU00026922	Australia	Homo sapiens
GCA_012452935.1	SAMN12343003	AUSMDU00026914	Australia	Homo sapiens
GCA_012481925.1	SAMN12343029	AUSMDU00004839	Australia	Homo sapiens
GCA_009647845.1	SAMN13028214	EH10	China	Homo sapiens	feces	Severe pneumonia, urinary tract infection
GCA_013020245.1	SAMN12599934		Laos	Homo sapiens	stool	asymptomatic
GCA_013020265.1	SAMN12599918		Laos	Homo sapiens	stool	asymptomatic
GCA_013021405.1	SAMN12599862		Laos	Homo sapiens	stool	asymptomatic
GCA_013019585.1	SAMN12599843		Laos	Homo sapiens	stool	asymptomatic
GCA_013019465.1	SAMN12600009		Laos	Homo sapiens	stool	asymptomatic
GCA_013019405.1	SAMN12600011		Laos	Homo sapiens	stool	asymptomatic
GCA_013022245.1	SAMN12599876		Laos	Homo sapiens	stool	asymptomatic
GCA_013021145.1	SAMN12599877		Laos	Homo sapiens	stool	asymptomatic
GCA_012877285.1	SAMN14118483	SCHI0016.S.62	Australia	Homo sapiens	Pus
GCA_012849535.1	SAMN14118481	SCHI0016.S.60	Australia	Homo sapiens	urine
GCA_014080225.1	SAMN11319229	A179	Germany	Homo sapiens	foreign bodies,central venous catheter
GCA_014494485.1	SAMN14997974	BV313	India	Homo sapiens	blood	Blood stream infection
GCA_014495585.1	SAMN14997919	BA11691	India	Homo sapiens	blood	Blood stream infection
GCA_014775855.1	SAMN14395467		China	Homo sapiens	blood	Extraintestinal infection
GCA_015245315.1	SAMN15813780		Qatar	Homo sapiens	blood	not collected
GCA_013021085.1	SAMN12599960		Laos	Homo sapiens	stool	asymptomatic
GCA_009394535.1	SAMN10516560	G009h	China	Homo sapiens	fecal sample
GCA_003859315.1	SAMN10476562	GBGD36	China	Homo sapiens	Gut	Colonization
GCA_009823155.1	SAMN11928120	G36		Homo sapiens	feces
GCA_003859295.1	SAMN10476573	GBGD47	China	Homo sapiens	Gut	Colonization
GCA_009822885.1	SAMN11928132	G47		Homo sapiens	feces
GCA_012925805.1	SAMN14669277	2019GO-00087	USA	Homo sapiens	rectal swab
GCA_012921875.1	SAMN14669237	2019GO-00047	USA	Homo sapiens	Urine clean catch
GCA_014446715.1	SAMN15587922	microbial	USA	Homo sapiens	urine
GCA_013176205.1	SAMN14378535	EF214	Sweden	Homo sapiens	Blood culture	Bacteremia
GCA_013172085.1	SAMN14378743	EF520	Sweden	Homo sapiens	Blood culture	Bacteremia
GCA_012297585.1	SAMN09460055	128-ESBL	Singapore	Homo sapiens	stool
GCA_014494945.1	SAMN14997951	BA300	India	Homo sapiens	blood	Blood stream infection
GCA_013078065.1	SAMEA3531678	PB248	Thailand	Homo sapiens	blood
GCA_014775315.1	SAMN15502160		Pakistan	Homo sapiens	rectal swab	Carbapenem-Resistant Enterobacteriaceae carriage
GCA_009821225.1	SAMN11928094	G12		Homo sapiens	feces
GCA_010592655.1	SAMN12250711	AS012392	USA	Homo sapiens	lung	Pneumonia
GCA_003859235.1	SAMN10476545	GBGD19	China	Homo sapiens	Gut	Colonization
GCA_003859185.1	SAMN10476547	GBGD21	China	Homo sapiens	Gut	Colonization
GCA_015013835.1	SAMN15869098	Escherichia coli ARLG-4799	USA	Homo sapiens	respiratory
GCA_014494545.1	SAMN14997972	BP2876	India	Homo sapiens	blood	Blood stream infection
GCA_014774715.1	SAMN15502185		Pakistan	Homo sapiens	rectal swab	Carbapenem-Resistant Enterobacteriaceae carriage
GCA_012452685.1	SAMN12343057	AUSMDU00005197	Australia	Homo sapiens
GCA_009393555.1	SAMN10516573	B013p2	China	pig	fecal sample
GCA_013073255.1	SAMN14694460	GZB8C38M	China	chicken	fecal sample
GCA_009394175.1	SAMN10516535	J037ch	China	chicken	fecal sample
GCA_014827535.1	SAMN15158856		China	Chicken	farm
GCA_013073495.1	SAMN14694450	GZB8C2M	China	chicken	fecal sample
GCA_001891535.1	SAMN05928875	458	China	chicken	cloaca swabs from commercial farm
GCA_001892335.1	SAMN05928866	463	China	chicken	cloaca swabs from commercial farm
GCA_001892405.1	SAMN05928868	461	China	chicken	cloaca swabs from commercial farm
GCA_001892745.1	SAMN05928922	507	China	chicken	cloaca swabs from commercial farm
GCA_013073125.1	SAMN14694478	GZB8C114M	China	chicken	intestinal
GCA_013073355.1	SAMN14694454	GZB8C10M	China	chicken	fecal sample
GCA_013073375.1	SAMN14694453	GZB8C9M	China	chicken	fecal sample
GCA_013074485.1	SAMN14694463	GZB8C46M	China	chicken	fecal sample
GCA_001892435.1	SAMN05928872	624	China	chicken	cloaca swabs from commercial farm
GCA_001892445.1	SAMN05928873	585	China	chicken	cloaca swabs from commercial farm
GCA_001892485.1	SAMN05928876	606	China	chicken	cloaca swabs from commercial farm
GCA_014827575.1	SAMN15158852		China	Chicken	farm
GCA_014838635.1	SAMN15158851		China	Chicken	farm
GCA_014827555.1	SAMN15158850		China	Chicken	farm
GCA_014827515.1	SAMN15158849		China	Chicken	farm
GCA_014827875.1	SAMN15158855		China	Chicken	farm
GCA_014827295.1	SAMN15158853		China	Chicken	farm
GCA_001892595.1	SAMN05928894	554	China	chicken	cloaca swabs from commercial farm
GCA_001891805.1	SAMN05928896	477	China	chicken	cloaca swabs from commercial farm
GCA_001891925.1	SAMN05928898	475	China	chicken	cloaca swabs from commercial farm
GCA_001892565.1	SAMN05928889	479	China	chicken	cloaca swabs from commercial farm
GCA_001892585.1	SAMN05928891	676	China	chicken	cloaca swabs from commercial farm
GCA_013073425.1	SAMN14694449	GZB8C1M	China	chicken	fecal sample
GCA_013074495.1	SAMN14694452	GZB8C8M	China	chicken	fecal sample
GCA_013073155.1	SAMN14694474	GZB8C105M	China	chicken	intestinal
GCA_013073225.1	SAMN14694473	GZB8C100M	China	chicken	lung
GCA_011077435.1	SAMN14134943	M-10-X3	China	Chicken
GCA_009394345.1	SAMN10516525	A043ch	China	chicken	fecal sample
GCA_002943285.1	SAMN08533374	CowEC285	Canada	Bos taurus	feces
GCA_008272935.1	SAMN10985353	815	Canada	beef cattle	feces
GCA_008272975.1	SAMN10985349	774	Canada	beef cattle	feces
GCA_008272985.1	SAMN10985350	775	Canada	beef cattle	feces
GCA_008273075.1	SAMN10985346	751	Canada	beef cattle	feces
GCA_008273105.1	SAMN10985343	721	Canada	beef cattle	feces
GCA_008273155.1	SAMN10985340	708	Canada	beef cattle	feces
GCA_008273255.1	SAMN10985336	694	Canada	beef cattle	feces
GCA_008273245.1	SAMN10985337	696	Canada	beef cattle	feces
GCA_008273295.1	SAMN10985334	690	Canada	beef cattle	feces
GCA_008273425.1	SAMN10985326	640	Canada	beef cattle	feces
GCA_008273525.1	SAMN10985323	601	Canada	beef cattle	feces
GCA_008273955.1	SAMN10985300	230	Canada	beef cattle	feces
GCA_008273945.1	SAMN10985301	287	Canada	beef cattle	feces
GCA_008274025.1	SAMN10985298	216	Canada	beef cattle	feces
GCA_008274045.1	SAMN10985297	207	Canada	beef cattle	feces
GCA_008274035.1	SAMN10985295	201	Canada	beef cattle	feces
GCA_008274065.1	SAMN10985296	205	Canada	beef cattle	feces
GCA_012035005.1	SAMN14465479	EC-S-FC302-12JAN16-0751J	Canada	cattle	Cattle feces
GCA_012035315.1	SAMN14465493	EC-N-FC065-26OCT15-0651J	Canada	cattle	Cattle feces
GCA_012035335.1	SAMN14465491	EC-N-FC108-08DEC15-0707J	Canada	cattle	Cattle feces
GCA_012035375.1	SAMN14465481	EC-S-FC200-20JUL15-0550J	Canada	cattle	Cattle feces
GCA_012035505.1	SAMN14465502	EC-A-FC304-09DEC14-0279J	Canada	cattle	Cattle feces
GCA_012035515.1	SAMN14465503	EC-A-FC208-08JUN15-0495J	Canada	cattle	Cattle feces
GCA_012036035.1	SAMN14465498	EC-A-FC604-20OCT14-0216J	Canada	cattle	Cattle feces
GCA_012036085.1	SAMN14465490	EC-N-FC124-17AUG15-0591J	Canada	cattle	Cattle feces
GCA_012036175.1	SAMN14465488	EC-N-FC131-22JUN15-0523J	Canada	cattle	Cattle feces
GCA_012036195.1	SAMN14465489	EC-N-FC126-28OCT14-0230J	Canada	cattle	Cattle feces
GCA_012036225.1	SAMN14465483	EC-S-FC032-24NOV15-0684J	Canada	cattle	Cattle feces
GCA_012036315.1	SAMN14465478	EC-S-FC404-14SEP15-0608J	Canada	cattle	Cattle feces
GCA_012036795.1	SAMN14465467	EC-A-FC201-19OCT15-0633J	Canada	cattle	Cattle feces
GCA_012036835.1	SAMN14465466	EC-A-FC201-09DEC14-0275J	Canada	cattle	Cattle feces
GCA_012036855.1	SAMN14465465	EC-A-FC103-08JUN15-0490J	Canada	cattle	Cattle feces
GCA_014170975.1	SAMN13613889	268.2	Canada	Turkey
GCA_900093845.1	SAMEA4350785		Viet Nam	Chicken	feces
GCA_900093925.1	SAMEA4350775		Viet Nam	Chicken	feces
GCA_014827795.1	SAMN15158836		China	Chicken	farm
GCA_014827415.1	SAMN15158835		China	Chicken	farm
GCA_014838575.1	SAMN15158834		China	Chicken	farm
GCA_014845075.1	SAMN15158840		China	Chicken	farm
GCA_014827315.1	SAMN15158839		China	Chicken	farm
GCA_014827055.1	SAMN15158837		China	Chicken	farm
GCA_014827815.1	SAMN15158842		China	Chicken	farm
GCA_014827745.1	SAMN15158841		China	Chicken	farm
GCA_014827695.1	SAMN15158845		China	Chicken	farm
GCA_001891445.1	SAMN05928864	617	China	chicken	cloaca swabs from commercial farm
GCA_001891455.1	SAMN05928865	615	China	chicken	cloaca swabs from commercial farm
GCA_001892105.1	SAMN05928915	466	China	chicken	cloaca swabs from commercial farm
GCA_001892125.1	SAMN05928916	465	China	chicken	cloaca swabs from commercial farm
GCA_001892135.1	SAMN05928917	628	China	chicken	cloaca swabs from commercial farm
GCA_001892145.1	SAMN05928918	627	China	chicken	cloaca swabs from commercial farm
GCA_001892185.1	SAMN05928920	464	China	chicken	cloaca swabs from commercial farm
GCA_001892685.1	SAMN05928919	626	China	chicken	cloaca swabs from commercial farm
GCA_001893695.1	SAMN05928995	613	China	chicken	cecum from slaughterhouse
GCA_013072835.1	SAMN14694468	GZB8C58M	China	chicken	fecal sample
GCA_013072865.1	SAMN14694464	GZB8C53M	China	chicken	fecal sample
GCA_013073295.1	SAMN14694461	GZB8C41M	China	chicken	fecal sample
GCA_013073325.1	SAMN14694458	GZB8C26M	China	chicken	fecal sample
GCA_013073345.1	SAMN14694456	GZB8C15M	China	chicken	fecal sample
GCA_013073455.1	SAMN14694455	GZB8C14M	China	chicken	fecal sample
GCA_013074465.1	SAMN14694459	GZB8C37M	China	chicken	fecal sample
GCA_014712535.1	SAMN16177213	EC13	China	swine
GCA_014827835.1	SAMN15158868		China	Chicken	farm
GCA_014827495.1	SAMN15158854		China	Chicken	farm
GCA_012036275.1	SAMN14465480	EC-S-FC204-20JUL15-0551J	Canada	cattle	Cattle feces
GCA_012516455.1	SAMN14558608	SFE8	China	swine	feces from pig
GCA_012931305.1	SAMN14610055	SD216-001	USA	porcine	intestine
GCA_012974525.1	SAMN14732738	C21	China	chicken
GCA_013072845.1	SAMN14694471	GZB8C66M	China	chicken	heart
GCA_013073165.1	SAMN14694476	GZB8C112M	China	chicken	intestinal
GCA_013073175.1	SAMN14694477	GZB8C113M	China	chicken	intestinal
GCA_013073245.1	SAMN14694462	GZB8C45M	China	chicken	fecal sample
GCA_013371685.1	SAMN15229441	AH01	China	chicken	anqing	no
GCA_013371725.1	SAMN15229442	AH25	China	chicken	hefei	no
GCA_013424785.1	SAMN15515965	PE01_374	Peru	Gallus gallus domesticus	gut
GCA_013424825.1	SAMN15515957	PE01_363	Peru	Gallus gallus domesticus	gut
GCA_013424835.1	SAMN15515959	PE01_368	Peru	Gallus gallus domesticus	gut
GCA_013424885.1	SAMN15515956	PE01_362	Peru	Gallus gallus domesticus	gut
GCA_013425085.1	SAMN15515931	PE01_276	Peru	Gallus gallus domesticus	gut
GCA_013520205.1	SAMN15515963	PE01_372	Peru	Gallus gallus domesticus	gut
GCA_013520725.1	SAMN15515908	PE01_091	Peru	Gallus gallus domesticus	gut
GCA_013520765.1	SAMN15515901	PE01_001	Peru	Gallus gallus domesticus	gut
GCA_013520815.1	SAMN15515905	PE01_006	Peru	Gallus gallus domesticus	gut
GCA_014170865.1	SAMN13613893	28.1	Canada	Turkey
GCA_004328685.1	SAMN10768946	D72	China	pig
GCA_005389885.1	SAMD00077363	KK-NP002	Japan	Bos taurus
GCA_008272765.1	SAMN10985357	861	Canada	beef cattle	feces
GCA_008272865.1	SAMN10985356	853	Canada	beef cattle	feces
GCA_008272965.1	SAMN10985351	802	Canada	beef cattle	feces
GCA_008273915.1	SAMN10985303	347	Canada	beef cattle	feces
GCA_008364875.1	SAMN08224477	RF14A	Ireland	pig	feces
GCA_008364935.1	SAMN08224475	RF11	Ireland	pig	feces
GCA_008365015.1	SAMN08224465	RF2C	Ireland	pig	feces
GCA_008693265.1	SAMN12771419	XN3-1	China	poultry	feces
GCA_008693295.1	SAMN12771555	HN1-26	China	duck
GCA_009392935.1	SAMN10516605	I003p	China	pig	fecal sample
GCA_009393065.1	SAMN10516606	J034p	China	pig	fecal sample
GCA_009393035.1	SAMN10516607	J041p	China	pig	fecal sample
GCA_009393115.1	SAMN10516599	G041p	China	pig	fecal sample
GCA_009393175.1	SAMN10516597	G029p	China	pig	fecal sample
GCA_009393195.1	SAMN10516595	G009p2	China	pig	fecal sample
GCA_009393225.1	SAMN10516594	G009p1	China	pig	fecal sample
GCA_009393255.1	SAMN10516593	G008p	China	pig	fecal sample
GCA_009393425.1	SAMN10516582	E036p	China	pig	fecal sample
GCA_009393565.1	SAMN10516575	C017p	China	pig	fecal sample
GCA_009393595.1	SAMN10516574	C013p	China	pig	fecal sample
GCA_009393615.1	SAMN10516571	B010p	China	pig	fecal sample
GCA_009394195.1	SAMN10516532	D054ch	China	chicken	fecal sample
GCA_009394225.1	SAMN10516529	B024ch	China	chicken	fecal sample
GCA_009394235.1	SAMN10516528	B019ch	China	chicken	fecal sample
GCA_009394275.1	SAMN10516527	B011ch	China	chicken	fecal sample
GCA_009394305.1	SAMN10516523	F012ca	China	cattle	fecal sample
GCA_009394395.1	SAMN10516590	G006p1	China	pig	fecal sample
GCA_009455525.1	SAMN10516572	B013p1	China	pig	fecal sample
GCA_009812175.1	SAMN12619744	NMG17	China	swine	feces
GCA_009812225.1	SAMN12619787	NMG18	China	swine	feces
GCA_009812265.1	SAMN12620714	NMG19	China	swine	feces
GCA_009821775.1	SAMN11928062	GZxs84		chicken
GCA_009822115.1	SAMN11928045	SCcd61		chicken
GCA_009822485.1	SAMN11928025	SCsl7		pig	liver
GCA_002154185.1	SAMN06245891	WQMCR	China	pig	stool
GCA_002154285.1	SAMN06275513	SJRP/Ec42685	Brazil	chicken	chicken cloacal swab
GCA_002246085.1	SAMN07450617	ECCTRSRTH02	Thailand	Swine	Rectal swab
GCA_002247695.1	SAMN07450635	ECSW+04	Thailand	Swine	Rectal swab
GCA_002247735.1	SAMN07450634	ECSW+05	Thailand	Swine	Rectal swab
GCA_002247775.2	SAMN07450632	ECSW+07	Thailand	Swine	Rectal swab
GCA_002247975.2	SAMN07450612	ECCTRSRTH07	Thailand	Swine	Rectal swab
GCA_002247995.2	SAMN07450610	ECCTRSRTH09	Thailand	Swine	Rectal swab
GCA_002248015.1	SAMN07450609	ECCTRSRTH10	Thailand	Swine	Rectal swab
GCA_002251815.2	SAMN07450611	ECCTRSRTH08	Thailand	Swine	Rectal swab
GCA_002918015.1	SAMN05860380	NA1001	India	chicken	Large intestine
GCA_002918005.1	SAMN05860608	NA1002	India	chicken	Large intestine
GCA_002918085.1	SAMN05860623	NA1004	India	chicken	Large intestine
GCA_002941165.1	SAMN08534306	YH17186	China	chicken	not collected
GCA_002941285.1	SAMN08534300	YH17177	China	chicken	not collected
GCA_002941325.1	SAMN08534297	YH17173	China	chicken	not collected
GCA_002941405.1	SAMN08534292	YH17167	China	chicken	not collected
GCA_002941425.1	SAMN08534290	YH17165	China	chicken	not collected
GCA_002941485.1	SAMN08534287	YH17162	China	chicken	not collected
GCA_002941495.1	SAMN08534283	YH17158	China	chicken	not collected
GCA_002941585.1	SAMN08534274	YH17149	China	chicken	not collected
GCA_002941845.1	SAMN08534293	YH17169	China	chicken	not collected
GCA_002942565.1	SAMN08469961	NX_F9_1	China	cows
GCA_002942665.1	SAMN08469955	JL_F12_1	China	cows
GCA_002951655.1	SAMN06219553	13P477T	Hong Kong	pig	stool
GCA_002951775.1	SAMN06219550	13C1065T	Hong Kong	chicken	stool
GCA_002951795.1	SAMN06219551	13C1079T	Hong Kong	chicken	stool
GCA_002959295.1	SAMN08534256	YH17129	China	chicken	not collected
GCA_002968935.1	SAMN06219552	13P460A	Hong Kong	pig	stool
GCA_003328075.1	SAMN08949638	E34	China	Gallus gallus
GCA_003795445.1	SAMN09303237	PN256E8	South Africa	pig	nares	Asymptomatic healthy
GCA_003830855.1	SAMN10394868	PN24	Thailand	poultry	feces
GCA_013039805.1	SAMN07682683		China	Broiler	Chicken Faeces	not collected
GCA_013039545.1	SAMN07682677		China	Broiler	Chicken Faeces	not collected
GCA_013038925.1	SAMN07682634		China	Broiler	chicken anus swab	not collected
GCA_013038765.1	SAMN07682643		China	Broiler	Chicken anus swab	not collected
GCA_013038425.1	SAMN07682689		China	Broiler	sick animal	not collected
GCA_013038245.1	SAMN07682690		China	Broiler	sick animal	not collected
GCA_013038525.1	SAMN07682691		China	Broiler	sick animal	not collected
GCA_013038165.1	SAMN07682692		China	Broiler	sick animal	not collected
GCA_013038225.1	SAMN07682694		China	Broiler	Chicken anus swab	not collected
GCA_013038345.1	SAMN07682614		China	Broiler	Chicken Anal swab	not collected
GCA_013038195.1	SAMN07682615		China	Broiler	Chicken Anal swab	not collected
GCA_013038085.1	SAMN07682696		China	Broiler	Chicken slaughterhouse internal water
GCA_003008745.1	SAMN07983326	YJC9	China	chicken
GCA_003008915.1	SAMN07983316	sc11-25	China	chicken
GCA_003009035.1	SAMN07983310	Ehw1-5f	China	chicken
GCA_003009875.1	SAMN07983277	CF10	China	chicken
GCA_003010355.1	SAMN07983252	EZZ1-6	China	chicken
GCA_001891465.1	SAMN05928869	625	China	chicken	cloaca swabs from commercial farm
GCA_001891685.1	SAMN05928887	578	China	chicken	cloaca swabs from commercial farm
GCA_001891795.1	SAMN05928895	596	China	chicken	cloaca swabs from commercial farm
GCA_001892065.1	SAMN05928914	467	China	chicken	cloaca swabs from commercial farm
GCA_001892325.1	SAMN05928862	455	China	chicken	cloaca swabs from commercial farm
GCA_001894465.1	SAMN05928993	570	China	chicken	cecum from slaughterhouse
GCA_001894565.1	SAMN05929006	727	China	chicken	cloaca swabs from hatchery farm
GCA_011078145.1	SAMN14134904	M-9	China	Chicken
GCA_009394145.1	SAMN10516533	F054ch	China	chicken	fecal sample
GCA_009394315.1	SAMN10516524	A025ch	China	chicken	fecal sample
GCA_001891215.1	SAMN05928847	587	China	chicken	cloaca swabs from commercial farm
GCA_001891225.1	SAMN05928846	616	China	chicken	cloaca swabs from commercial farm
GCA_001891235.1	SAMN05928848	674	China	chicken	cloaca swabs from commercial farm
GCA_001892215.1	SAMN05928850	694	China	chicken	cloaca swabs from commercial farm
GCA_003009055.1	SAMN07983308	11a2	China	chicken
GCA_003009455.1	SAMN07983289	11a5	China	chicken
GCA_003010295.1	SAMN07983254	11a9	China	chicken
GCA_013072855.1	SAMN14694466	GZB8C56M	China	chicken	fecal sample
GCA_013073025.1	SAMN14694475	GZB8C110M	China	chicken	intestinal
GCA_013073365.1	SAMN14694457	GZB8C20M	China	chicken	fecal sample
GCA_009393485.1	SAMN10516578	D010p	China	pig	fecal sample
GCA_009393635.1	SAMN10516570	A062p	China	pig	fecal sample
GCA_009393655.1	SAMN10516568	A043p2	China	pig	fecal sample
GCA_009393645.1	SAMN10516569	A053p	China	pig	fecal sample
GCA_009393665.1	SAMN10516567	A043p1	China	pig	fecal sample
GCA_009394295.1	SAMN10516526	A054ch	China	chicken	fecal sample
GCA_001891365.1	SAMN05928856	450	China	chicken	cloaca swabs from commercial farm
GCA_001891655.1	SAMN05928884	481	China	chicken	cloaca swabs from commercial farm
GCA_001892275.1	SAMN05928859	453	China	chicken	cloaca swabs from commercial farm
GCA_001892605.1	SAMN05928899	557	China	chicken	cloaca swabs from commercial farm
GCA_001891315.1	SAMN05928853	449	China	chicken	cloaca swabs from commercial farm
GCA_001891375.1	SAMN05928857	451	China	chicken	cloaca swabs from commercial farm
GCA_001891545.1	SAMN05928877	457	China	chicken	cloaca swabs from commercial farm
GCA_001891605.1	SAMN05928880	623	China	chicken	cloaca swabs from commercial farm
GCA_001892255.1	SAMN05928854	558	China	chicken	cloaca swabs from commercial farm
GCA_001892425.1	SAMN05928870	460	China	chicken	cloaca swabs from commercial farm
GCA_002949295.1	SAMN08533368	CowEC636	Canada	Bos taurus	feces
GCA_008273185.1	SAMN10985339	703	Canada	beef cattle	feces
GCA_008273195.1	SAMN10985341	709	Canada	beef cattle	feces
GCA_008273345.1	SAMN10985331	661	Canada	beef cattle	feces
GCA_003008775.1	SAMN07983325	12c8	China	chicken
GCA_003009015.1	SAMN07983311	12c7	China	chicken
GCA_003009715.1	SAMN08180604	12c5	China	chicken
GCA_003010385.1	SAMN07983250	LCD33	China	chicken
GCA_008272785.1	SAMN10985358	863	Canada	beef cattle	feces
GCA_008272885.1	SAMN10985355	848	Canada	beef cattle	feces
GCA_012036105.1	SAMN14465496	EC-A-FC606-19APR16-0865J	Canada	cattle	Cattle feces
GCA_008365065.1	SAMN08224468	RF6A2	Ireland	pig	feces
GCA_008365175.1	SAMN08224476	RF12A	Ireland	pig	feces
GCA_013072745.1	SAMN14694469	GZB8C59M	China	chicken	fecal sample
GCA_013072725.1	SAMN14694470	GZB8C60M	China	chicken	fecal sample
GCA_014857865.1	SAMN16193139	ARS-CC11282	USA	Bos taurus	feces from veal calf
GCA_014858125.1	SAMN16193140	ARS-CC11283	USA	Bos taurus	feces from veal calf
GCA_014827435.1	SAMN15158878		China	Chicken	farm
GCA_014827275.1	SAMN15158877		China	Chicken	farm
GCA_014827395.1	SAMN15158874		China	Chicken	farm
GCA_013039905.1	SAMN07682657		China	Broiler	Chicken Lung	not collected
GCA_013039925.1	SAMN07682658		China	Broiler	Chicken Lung	not collected
GCA_013038125.1	SAMN07682616		China	Broiler	Chicken Anal swab	not collected
GCA_013038105.1	SAMN07682618		China	Broiler	Chicken Anal swab	not collected
GCA_013038065.1	SAMN07682619		China	Broiler	Chicken Liver	not collected
GCA_002959165.1	SAMN08534261	YH17134	China	chicken	not collected
GCA_002959355.1	SAMN08534277	YH17152	China	chicken	not collected
GCA_002942445.1	SAMN08469972	SC_F25_1	China	cows
GCA_002942485.1	SAMN08469967	SC_F24_1	China	cows
GCA_003402955.1	SAMN09630238	cq9	China	pig	feces
GCA_009393275.1	SAMN10516592	G007p	China	pig	fecal sample
GCA_009822445.1	SAMN11928027	SCsl9		pig	liver
GCA_014827635.1	SAMN15158858		China	Chicken	farm
GCA_014838535.1	SAMN15158857		China	Chicken	farm
GCA_001891785.1	SAMN05928893	591	China	chicken	cloaca swabs from commercial farm
GCA_001891945.1	SAMN05928904	472	China	chicken	cloaca swabs from commercial farm
GCA_001892755.1	SAMN05928923	503	China	chicken	cloaca swabs from commercial farm
GCA_001892865.1	SAMN05928929	655	China	chicken	cloaca swabs from commercial farm
GCA_001892905.1	SAMN05928932	653	China	chicken	cloaca swabs from commercial farm
GCA_001891555.1	SAMN05928879	678	China	chicken	cloaca swabs from commercial farm
GCA_001891625.1	SAMN05928883	622	China	chicken	cloaca swabs from commercial farm
GCA_002769255.1	SAMD00075995	KS327	Japan	Bos taurus
GCA_002769275.1	SAMD00075996	KS334	Japan	Bos taurus
GCA_014529745.1	SAMN15928330	RN29	Bangladesh	poultry	Droppings
GCA_014529765.1	SAMN15928329	DH59	Bangladesh	poultry	Droppings
GCA_001891475.1	SAMN05928871	621	China	chicken	cloaca swabs from commercial farm
GCA_001892515.1	SAMN05928882	600	China	chicken	cloaca swabs from commercial farm
GCA_001892365.1	SAMN05928867	462	China	chicken	cloaca swabs from commercial farm
GCA_001892505.1	SAMN05928878	604	China	chicken	cloaca swabs from commercial farm
GCA_001892795.1	SAMN05928925	654	China	chicken	cloaca swabs from commercial farm
GCA_001892825.1	SAMN05928926	510	China	chicken	cloaca swabs from commercial farm
GCA_001894225.1	SAMN05929016	719	China	chicken	cloaca swabs from commercial farm
GCA_001894685.1	SAMN05929014	722	China	chicken	cloaca swabs from commercial farm
GCA_009812255.1	SAMN12625034	NMG30	China	swine	feces
GCA_009812295.1	SAMN12619737	NMG13	China	swine	feces
GCA_009812335.1	SAMN12625032	NMG27	China	swine	feces
GCA_000812345.1	SAMN03256216	EC5	Malaysia	Chicken	liver
GCA_000812365.1	SAMN03256224	EC7	Malaysia	Chicken	spleen
GCA_002246595.3	SAMN07450616	ECCTRSRTH03	Thailand	Swine	Rectal swab
GCA_002249645.1	SAMN07450713	ECCTRSRTH11	Thailand	Swine	Rectal swab
GCA_013073265.1	SAMN14694472	GZB8C93M	China	chicken	spleen
GCA_003010015.1	SAMN07983268	sc12-98	China	chicken
GCA_014712335.1	SAMN16176798	EC2	China	poultry
GCA_014712445.1	SAMN16176887	EC8	China	poultry
GCA_014838545.1	SAMN15158869		China	Chicken	farm
GCA_001891285.1	SAMN05928849	446	China	chicken	cloaca swabs from commercial farm
GCA_001892245.1	SAMN05928851	447	China	chicken	cloaca swabs from commercial farm
GCA_011077135.1	SAMN14134960	M-C45-X3	China	Swine
GCA_011077125.1	SAMN14134959	M-A19-X3	China	Swine
GCA_011077465.1	SAMN14134944	M-11-X3	China	Chicken
GCA_013073445.1	SAMN14694451	GZB8C4M	China	chicken	fecal sample
GCA_012036025.1	SAMN14465504	EC-A-FC205-23FEB16-0799J	Canada	cattle	Cattle feces
GCA_009821895.1	SAMN11928056	SCcd73		chicken
GCA_014827335.1	SAMN15158870		China	Chicken	farm
GCA_014827475.1	SAMN15158871		China	Chicken	farm
GCA_013039725.1	SAMN07682685		China	Broiler	Chicken Faeces	not collected
GCA_013038385.1	SAMN07682671		China	Broiler	Chicken manure	not collected
GCA_013038905.1	SAMN07682635		China	swine	Pig anus swab	not collected
GCA_013038825.1	SAMN07682637		China	swine	Pig anus swab	not collected
GCA_011077085.1	SAMN14134961	M-D22-X3	China	Swine
GCA_011078155.1	SAMN14134905	M-10	China	Chicken
GCA_009393365.1	SAMN10516587	F060p	China	pig	fecal sample
GCA_009393395.1	SAMN10516586	F056p	China	pig	fecal sample
GCA_009393075.1	SAMN10516604	H058p	China	pig	fecal sample
GCA_009393205.1	SAMN10516596	G017p	China	pig	fecal sample
GCA_009392965.1	SAMN10516609	L020p	China	pig	fecal sample
GCA_009393045.1	SAMN10516602	H001p	China	pig	fecal sample
GCA_009394375.1	SAMN10516603	H022p	China	pig	fecal sample
GCA_009393415.1	SAMN10516585	F037p2	China	pig	fecal sample
GCA_009393445.1	SAMN10516584	F037p1	China	pig	fecal sample
GCA_014827035.1	SAMN15158846		China	Chicken	farm
GCA_014827715.1	SAMN15158848		China	Chicken	farm
GCA_014845435.1	SAMN15158847		China	Chicken	farm
GCA_013039505.1	SAMN07682680		China	swine	Pig Liver	not collected
GCA_009394135.1	SAMN10516534	I027ch	China	chicken	fecal sample
GCA_013039875.1	SAMN07682682		China	Broiler	Chicken faeces	not collected
GCA_009393295.1	SAMN10516591	G006p2	China	pig	fecal sample
GCA_002941445.1	SAMN08534286	YH17161	China	chicken	not collected
GCA_013039565.1	SAMN07682673		China	Broiler	Chicken faeces	not collected
GCA_013038805.1	SAMN07682664		China	Broiler	Chicken Liver	not collected

## Sheet: Table S3
Antibacterial administration in the chicken farm
Neomycin Sulphate
Florfenicol
Amoxicillin
Ceftiofur
Tylosin
Oxytetracycline
Doxycycline

## Sheet: Table S4
Isolates	Host	Stages	Species	Fingerprint profiles	ST	Clades	3GC-resistant genes	MIC
								ATM	CAZ	COS	MEM	GEN	CIP	CEF
XD18	Chicken	Egg	Escherichia coli	K				0.125	>256	0.25	2	16	32	256
XSS3-2	Chicken	Heat preservation period	Escherichia coli	C				64	32	0.5	0.125	>256	256	>256
XSS4-1	Chicken	Heat preservation period	Escherichia coli	T	ST101	7	CTX-M-55	64	16	0.5	0.0625	>256	256	256
XSS4-2	Chicken	Heat preservation period	Escherichia coli	E				64	32	0.5	0.0625	>256	256	256
XSS5	Chicken	Heat preservation period	Escherichia coli	E				128	32	0.5	0.0625	>256	256	>256
XSS6-1	Chicken	Heat preservation period	Escherichia coli	F	ST101		CTX-M-55	64	32	0.5	0.0625	>256	256	>256
XSS6-2	Chicken	Heat preservation period	Escherichia coli	F				64	32	0.5	0.125	>256	1	>256
XSS8-1	Chicken	Heat preservation period	Escherichia coli	F				64	16	0.5	0.125	>256	256	256
XSS8-2	Chicken	Heat preservation period	Escherichia coli	D	ST101		CTX-M-55	64	32	0.5	0.0625	>256	256	>256
XSS9-1	Chicken	Heat preservation period	Escherichia coli	C	ST101		CTX-M-55	64	64	0.5	0.0625	>256	256	>256
XSS9-2	Chicken	Heat preservation period	Escherichia coli	G	ST101		CTX-M-55	128	32	0.5	0.125	>256	256	256
XSS11-1	Chicken	Heat preservation period	Escherichia coli	V				64	16	0.5	0.0625	>256	256	256
XSS11-2	Chicken	Heat preservation period	Escherichia coli	None	ST101		CTX-M-55	128	32	0.5	0.0625	>256	256	>256
XSS11-3	Chicken	Heat preservation period	Escherichia coli	E				128	32	0.5	0.0625	>256	256	>256
XSS12	Chicken	Heat preservation period	Escherichia coli	E				128	16	0.5	0.125	8	256	256
XSS13-2	Chicken	Heat preservation period	Escherichia coli	E				64	16	0.5	0.0625	>256	>256	>256
XSS14-1	Chicken	Heat preservation period	Escherichia coli	E	ST101		CTX-M-55	128	64	0.5	0.125	>256	>256	>256
XSS15-2	Chicken	Heat preservation period	Escherichia coli	U				32	32	0.5	0.0625	32	256	256
XSS15-3	Chicken	Heat preservation period	Escherichia coli	V	ST101		CTX-M-55	64	32	0.5	0.0625	>256	256	256
XSS16-1	Chicken	Heat preservation period	Escherichia coli	V				128	32	0.5	0.0625	>256	256	>256
XSS16-2	Chicken	Heat preservation period	Escherichia coli	V				64	128	0.5	0.0625	>256	256	>256
XSS17-1	Chicken	Heat preservation period	Escherichia coli	E				64	32	0.5	0.0625	>256	256	256
XSS19-2	Chicken	Heat preservation period	Escherichia coli	V				256	64	0.5	0.125	>256	>256	>256
XSS20-1	Chicken	Heat preservation period	Escherichia coli	S	ST101		CTX-M-55	128	64	0.5	0.125	>256	>256	>256
XSS23-1	Chicken	Heat preservation period	Escherichia coli	Q				64	16	0.5	0.125	>256	256	256
XSS23-2	Chicken	Heat preservation period	Escherichia coli	Q	ST101		CTX-M-55	64	32	0.5	0.125	>256	256	>256
XSS26-1	Chicken	Heat preservation period	Escherichia coli	Q				64	32	0.5	0.625	>256	256	>256
XSS26-2	Chicken	Heat preservation period	Escherichia coli	Q				64	16	0.5	0.625	>256	256	256
XSS32-2	Chicken	Heat preservation period	Escherichia coli	Q				128	64	0.5	0.125	>256	>256	>256
XSS34-2	Chicken	Heat preservation period	Escherichia coli	M	ST101		CTX-M-55	128	64	0.5	0.0625	>256	>256	>256
XSS35-3	Chicken	Heat preservation period	Escherichia coli	P	ST48	1	CTX-M-55	64	16	0.5	0.0625	0.25	64	256
XSM6	Chicken	Stopping heat supplication period	Escherichia coli	N	ST746	1	CTX-M-55,NDM-5	32	>256	0.5	32	1	128	>256
XSM7-1	Chicken	Stopping heat supplication period	Escherichia coli	M				16	128	0.5	0.0625	128	0.0625	64
XSM1	Chicken	Stopping heat supplication period	Escherichia coli	Q				8	16	0.5	0.032	64	0.032	16
XSM35	Chicken	Stopping heat supplication period	Escherichia coli	A				0.125	>256	0.25	2	8	4	>256
XSM33-2	Chicken	Stopping heat supplication period	Escherichia coli	A				0.25	>256	1	1	8	4	256
XSM33-1	Chicken	Stopping heat supplication period	Escherichia coli	A	ST602	7	CMY-2	8	256	>256	0.0625	128	1	128
XSM26-1	Chicken	Stopping heat supplication period	Escherichia coli	H	ST1158		CMY-2	4	32	0.25	0.032	0.5	16	16
XSM25	Chicken	Stopping heat supplication period	Escherichia coli	O				0.125	>256	0.5	2	8	4	256
XSM18-1	Chicken	Stopping heat supplication period	Escherichia coli	P				0.125	>256	0.25	4	16	32	256
XSM10-2	Chicken	Stopping heat supplication period	Escherichia coli	O	ST7611	1	NDM-5	0.125	>256	0.25	0.5	8	4	256
XSM10-1	Chicken	Stopping heat supplication period	Escherichia coli	M				32	128	0.5	0.125	64	0.032	64
XSL35	Chicken	Growing period	Escherichia coli	J				16	128	0.25	0.0625	0.5	16	16
XSL34-1	Chicken	Growing period	Escherichia coli	None	ST354		CMY-2	8	32	0.25	0.0625	128	128	32
XSL33-2	Chicken	Growing period	Escherichia coli	L				8	32	0.5	0.0625	128	128	32
XSL33-1	Chicken	Growing period	Escherichia coli	B				8	128	4	0.0625	0.5	16	32
XSL30	Chicken	Growing period	Escherichia coli	A				64	16	4	0.032	128	1	128
XSL27	Chicken	Growing period	Escherichia coli	B	ST1158		CMY-2	8	32	0.5	0.032	0.5	16	32
XSL25	Chicken	Growing period	Escherichia coli	R				16	32	0.25	0.0625	128	128	32
XSL23	Chicken	Growing period	Escherichia coli	K	ST206		NDM-5	0.0125	>256	0.25	2	16	32	256
XSL22-1	Chicken	Growing period	Escherichia coli	H				8	64	0.25	0.032	0.5	16	16
XSL21	Chicken	Growing period	Escherichia coli	J				32	128	0.5	2	0.5	8	64
XSL18	Chicken	Growing period	Escherichia coli	L	ST354	4	CMY-2	8	32	0.5	0.0625	128	128	32
XSL14	Chicken	Growing period	Escherichia coli	J	ST1158	3	CMY-2	16	64	0.5	0.0625	0.5	16	32
XSL12-2	Chicken	Growing period	Escherichia coli	J				32	128	0.25	0.0625	8	16	128
XSL12-1	Chicken	Growing period	Escherichia coli	J				16	128	4	0.032	0.5	16	64
XSL11	Chicken	Growing period	Escherichia coli	J				8	32	1	0.0625	8	16	32
XSL8-2	Chicken	Growing period	Escherichia coli	K				0.0625	>256	0.25	2	8	4	256
XSL8-1	Chicken	Growing period	Escherichia coli	K				16	32	0.25	0.032	1	1	64
XSL7	Chicken	Growing period	Escherichia coli	J				8	64	0.5	0.032	0.5	16	16
XSL5	Chicken	Growing period	Escherichia coli	A				8	32	0.25	0.0625	128	128	32
XSL2	Chicken	Growing period	Escherichia coli	B				8	32	0.5	0.032	0.5	16	32
XRS45-2	Chicken	Laying period	Escherichia coli	R				32	128	0.5	0.032	1	16	128
XRS48-1	Chicken	Laying period	Escherichia coli	R				32	64	0.5	0.032	1	32	64
XRS21-1	Chicken	Laying period	Escherichia coli	L				8	32	0.25	0.032	1	16	32
XRS16	Chicken	Laying period	Escherichia coli	P				0.125	>256	1	2	16	32	256
XRS12	Chicken	Laying period	Escherichia coli	I	ST206	1	NDM-5	0.125	>256	4	2	16	32	256
XRS7	Chicken	Laying period	Escherichia coli	K				0.25	>256	2	2	16	32	256
XRS1	Chicken	Laying period	Escherichia coli	R				8	32	0.25	0.032	1	16	32
XRL2	Chicken	Laying period	Escherichia coli	R				8	64	0.25	0.032	1	16	64
XRL4	Chicken	Laying period	Escherichia coli	R				8	64	0.5	0.032	1	16	64
XRL15-1	Chicken	Laying period	Escherichia coli	R				16	32	0.5	0.032	1	16	64
XRL17	Chicken	Laying period	Escherichia coli	R	ST1485	4	CMY-2	16	32	0.5	0.032	1	16	32
XRL18	Chicken	Laying period	Escherichia coli	R				16	64	0.5	0.032	1	16	32
XRL19	Chicken	Laying period	Escherichia coli	R				16	32	0.25	0.032	2	16	32
XRL20-1	Chicken	Laying period	Escherichia coli	R				16	64	0.5	0.032	0.5	16	64
XRL20-2	Chicken	Laying period	Escherichia coli	R				8	64	0.25	0.032	0.5	16	64
XRL22-2	Chicken	Laying period	Escherichia coli	R				8	32	0.25	0.032	0.5	16	16
XRL24	Chicken	Laying period	Escherichia coli	R				16	64	0.25	0.032	2	32	32
XRL28	Chicken	Laying period	Escherichia coli	R				16	64	1	0.032	0.5	16	32
XRL29	Chicken	Laying period	Escherichia coli	R				8	64	2	0.032	0.5	16	16
XRL38	Chicken	Laying period	Escherichia coli	R				8	64	2	0.032	0.5	16	16
XRL41	Chicken	Laying period	Escherichia coli	R				8	16	0.25	0.032	0.5	16	16
XRL42-2	Chicken	Laying period	Escherichia coli	R				8	32	0.25	0.032	0.5	16	32
XRL43	Chicken	Laying period	Escherichia coli	R	ST101		CTX-M-55	32	16	0.25	0.032	64	1	128
XRL50	Chicken	Laying period	Escherichia coli	R				16	64	0.25	0.032	1	16	64
Note:3GC-resistant genes, third-generation cephalosporin resistance genes

## Sheet: Table S5
No.	CMY-2/CTX-M-55/NDM-5	MLST	Clade	Accession biosample No.	Strain_Name	Country_isolated	Source_Host	Isolation Source	Host Disease
GCA_000812345.1	CTX-M-55	ST117	5	SAMN03256216	EC5	Malaysia	Chicken	liver
GCA_000814525.1	NDM-5	ST648	4	SAMN03217331	CR694	Australia	Homo sapiens	urine	urinary tract infection
GCA_001316875.2	NDM-5	ST167	1	SAMN04011432	ST167:947385799	South Africa	Homo sapiens	urine
GCA_001463115.1	NDM-5	ST636	6	SAMN04158303	50664179	Norway	Homo sapiens	urine
GCA_001562765.1	CTX-M-55	ST8565	1	SAMN04297176	SYRS1	China	Homo sapiens	stool	infectious disease
GCA_001621645.1	CTX-M-55	ST744	1	SAMN04393284	GN05625	USA	Homo sapiens		Bloodstream infection
GCA_001644175.1	NDM-5	ST156	7	SAMN04884976	BJ10	China	Homo sapiens	liver ascites	rectal cancer with liver metastases
GCA_001696775.1	NDM-5	ST7358	3	SAMN05294116	MCR1_NJ	USA	Homo sapiens	urine culture	urinary tract infection
GCA_001891465.1	CMY-2,NDM-5	ST354	4	SAMN05928869	625	China	chicken	cloaca swabs from commercial farm
GCA_001891475.1	NDM-5	ST354	4	SAMN05928871	621	China	chicken	cloaca swabs from commercial farm
GCA_001891535.1	CMY-2,CTX-M-55,NDM-5	ST6391	1	SAMN05928875	458	China	chicken	cloaca swabs from commercial farm
GCA_001891625.1	CMY-2,NDM-5	ST156	7	SAMN05928883	622	China	chicken	cloaca swabs from commercial farm
GCA_001891785.1	CMY-2,CTX-M-55	ST2732	3	SAMN05928893	591	China	chicken	cloaca swabs from commercial farm
GCA_001891795.1	CMY-2,CTX-M-55	ST602	7	SAMN05928895	596	China	chicken	cloaca swabs from commercial farm
GCA_001891925.1	CTX-M-55,NDM-5	ST361	1	SAMN05928898	475	China	chicken	cloaca swabs from commercial farm
GCA_001892185.1	CTX-M-55	ST156	7	SAMN05928920	464	China	chicken	cloaca swabs from commercial farm
GCA_001892215.1	CMY-2,NDM-5	ST101	7	SAMN05928850	694	China	chicken	cloaca swabs from commercial farm
GCA_001892245.1	CMY-2,NDM-5	ST101	7	SAMN05928851	447	China	chicken	cloaca swabs from commercial farm
GCA_001892255.1	CMY-2,CTX-M-55	ST101	7	SAMN05928854	558	China	chicken	cloaca swabs from commercial farm
GCA_001892325.1	CTX-M-55	ST617	1	SAMN05928862	455	China	chicken	cloaca swabs from commercial farm
GCA_001892435.1	CMY-2,CTX-M-55,NDM-5	ST6388	7	SAMN05928872	624	China	chicken	cloaca swabs from commercial farm
GCA_001892505.1	CMY-2,NDM-5	ST226	1	SAMN05928878	604	China	chicken	cloaca swabs from commercial farm
GCA_001892595.1	CMY-2,CTX-M-55,NDM-5	ST226	1	SAMN05928894	554	China	chicken	cloaca swabs from commercial farm
GCA_001892605.1	CMY-2,NDM-5	ST101	7	SAMN05928899	557	China	chicken	cloaca swabs from commercial farm
GCA_001892745.1	CTX-M-55,NDM-5	ST617	1	SAMN05928922	507	China	chicken	cloaca swabs from commercial farm
GCA_001892755.1	CMY-2,NDM-5	ST162	7	SAMN05928923	503	China	chicken	cloaca swabs from commercial farm
GCA_001892825.1	CMY-2,NDM-5	ST10	1	SAMN05928926	510	China	chicken	cloaca swabs from commercial farm
GCA_001892865.1	NDM-5	ST1114	1	SAMN05928929	655	China	chicken	cloaca swabs from commercial farm
GCA_001893765.1	CTX-M-55,NDM-5	ST746	1	SAMN05929001	684	China	Homo sapiens	fecal swabs from commercial chicken farm
GCA_001894465.1	CTX-M-55	ST2732	3	SAMN05928993	570	China	chicken	cecum from slaughterhouse
GCA_001894505.1	CMY-2,NDM-5	ST10	1	SAMN05928999	641	China	Homo sapiens	fecal swabs from commercial chicken farm
GCA_001894545.1	CTX-M-55,NDM-5	ST48	1	SAMN05929000	566	China	Homo sapiens	fecal swabs from commercial chicken farm
GCA_001894565.1	CTX-M-55	ST6387	1	SAMN05929006	727	China	chicken	cloaca swabs from hatchery farm
GCA_001894685.1	CTX-M-55	ST10	1	SAMN05929014	722	China	chicken	cloaca swabs from commercial farm
GCA_001936315.1	CTX-M-55	ST189	1	SAMN05853574	SLK172	China	Homo sapiens	feces	Diarrhea
GCA_002125925.1	NDM-5	ST4981	1	SAMN05969695	CH611_eco	China	Homo sapiens	urine from cystostomy	intra-abdominal infections
GCA_002133365.1	NDM-5	ST10	1	SAMN05425592	CH613_eco	China	Homo sapiens	Urine, bladder (ub)
GCA_002142715.1	CTX-M-55	ST131	6	SAMN06925129	strain Z247	China	Homo sapiens	blood	bloodstream infection
GCA_002152065.1	NDM-5	ST167	1	SAMN04521918	MGH169	USA	Homo sapiens
GCA_002154185.1	CTX-M-55	ST167	1	SAMN06245891	WQMCR	China	pig	stool
GCA_002154285.1	CTX-M-55	ST117	5	SAMN06275513	SJRP/Ec42685	Brazil	chicken	chicken cloacal swab
GCA_002164865.2	NDM-5	ST410	7	SAMN06909180	WCHEC020032	China	Homo sapiens
GCA_002164915.1	CTX-M-55,NDM-5	ST101	7	SAMN06909183	SCEC020068	China	Homo sapiens
GCA_002164935.1	NDM-5	ST3052	3	SAMN06909179	WCHEC020028	China	Homo sapiens
GCA_002164955.1	CTX-M-55,NDM-5	ST167	1	SAMN06909176	SCEC020016	China	Homo sapiens
GCA_002165005.1	NDM-5	ST359	7	SAMN06909174	SCEC020005	China	Homo sapiens
GCA_002165035.1	NDM-5	ST448	7	SAMN06909173	SCEC020004	China	Homo sapiens
GCA_002165045.1	NDM-5	ST6823	7	SAMN06909182	SCEC020066	China	Homo sapiens
GCA_002216895.1	CTX-M-55	ST156	7	SAMN05828144	CoR-1	China	Homo sapiens	Blood culture	Biliary infection
GCA_002217065.1	CTX-M-55	ST457	4	SAMN05828245	CoR-28	China	Homo sapiens	Urine culture	Urine infection
GCA_002217135.1	CTX-M-55	ST410	7	SAMN05831925	CoR-37	China	Homo sapiens	Urine culture	Urinary infection
GCA_002217145.1	CTX-M-55	ST206	1	SAMN05831961	CoR-38	China	Homo sapiens	Urine culture	Urinary infection
GCA_002223635.1	CMY-2,CTX-M-55	ST405	3	SAMN06973338	FC10223	China	Homo sapiens
GCA_002225075.1	NDM-5	ST206	1	SAMN07340853	WCHEC-LL123	China	Homo sapiens	secretion sample
GCA_002246085.1	CTX-M-55	ST206	1	SAMN07450617	ECCTRSRTH02	Thailand	Swine	Rectal swab
GCA_002246485.2	CTX-M-55	ST224	7	SAMN07450579	ECCTRPRTH03	Thailand	Homo sapiens	Rectal swab
GCA_002246515.1	CTX-M-55	ST156	7	SAMN07450578	ECCTRPRTH04	Thailand	Homo sapiens	Rectal swab
GCA_002246595.3	CTX-M-55	ST34	1	SAMN07450616	ECCTRSRTH03	Thailand	Swine	Rectal swab
GCA_002246755.1	CTX-M-55	ST3054	7	SAMN07450765	ECCTRPRTH01	Thailand	Homo sapiens	Rectal swab
GCA_002247425.1	CTX-M-55	ST354	4	SAMN07450674	ECH+09	Thailand	Homo sapiens	Rectal swab
GCA_002247695.1	CTX-M-55	ST10	1	SAMN07450635	ECSW+04	Thailand	Swine	Rectal swab
GCA_002247735.1	CTX-M-55	ST4429	1	SAMN07450634	ECSW+05	Thailand	Swine	Rectal swab
GCA_002247775.2	CTX-M-55	ST7625	7	SAMN07450632	ECSW+07	Thailand	Swine	Rectal swab
GCA_002247945.1	CTX-M-55	ST3045	3	SAMN07450678	ECH+05	Thailand	Homo sapiens	Rectal swab
GCA_002247975.2	CTX-M-55	ST5218	7	SAMN07450612	ECCTRSRTH07	Thailand	Swine	Rectal swab
GCA_002247995.2	CTX-M-55	ST206	1	SAMN07450610	ECCTRSRTH09	Thailand	Swine	Rectal swab
GCA_002248015.1	CTX-M-55	ST165	1	SAMN07450609	ECCTRSRTH10	Thailand	Swine	Rectal swab
GCA_002248805.1	CTX-M-55	ST7626	1	SAMN07450679	ECH+04	Thailand	Homo sapiens	Rectal swab
GCA_002251815.2	CTX-M-55	ST398	1	SAMN07450611	ECCTRSRTH08	Thailand	Swine	Rectal swab
GCA_002264075.1	NDM-5	ST206	1	SAMN07368479	E159	China	Homo sapiens	feces	Diarrhea
GCA_002265035.1	NDM-5	ST167	1	SAMN07344982	E834	China	Homo sapiens	blood	bacteremia
GCA_002265145.1	NDM-5	ST7386	1	SAMN07344984	E4219	China	Homo sapiens	blood	bacteremia
GCA_002290415.1	CTX-M-55	ST410	7	SAMN07203027	ECCTRPUTH01	Thailand	Homo sapiens	urine
GCA_002442195.1	CTX-M-55	ST4385	7	SAMN05977359	34_Esco_HA-NL	Netherlands	Homo sapiens	rectal swab
GCA_002490265.1	CTX-M-55	ST117	5	SAMN07731446	HEC01	Brazil	Homo sapiens	stools
GCA_002507485.1	CTX-M-55	ST131	6	SAMN07660899	EC192	China	Homo sapiens	feces
GCA_002634895.1	NDM-5	ST167	1	SAMN07312478	FDAARGOS_434	Canada	Homo sapiens	rectal	Screening
GCA_002769275.1	CTX-M-55	ST21	7	SAMD00075996	KS334	Japan	Bos taurus
GCA_002787545.1	CTX-M-55	ST167	1	SAMN07944243	CREC-629	South Korea	Homo sapiens	urine	not collected
GCA_002787645.1	CTX-M-55	ST457	4	SAMN07944240	CREC-544	South Korea	Homo sapiens	Rectal swab	not collected
GCA_002811725.1	CTX-M-55,NDM-5	ST6388	7	SAMN07602137	SCEC020088	China	Homo sapiens
GCA_002834305.1	NDM-5	ST533	7	SAMN08116691	3512	China	Homo sapiens	stool
GCA_002850675.5	CTX-M-55	ST617	1	SAMN07768275	SCEC020023	China	Homo sapiens
GCA_002860105.1	NDM-5	ST167	1	SAMN06198937	CRE1493	China	Homo sapiens	Rectal Swab
GCA_002887535.1	NDM-5	ST46	1	SAMN06703218	GB788	China	Homo sapiens	feces
GCA_002903125.1	NDM-5	ST167	1	SAMN05341196	ECONIH6	USA	Homo sapiens
GCA_002918005.1	CTX-M-55	ST117	5	SAMN05860608	NA1002	India	chicken	Large intestine
GCA_002918015.1	CTX-M-55	ST67~	7	SAMN05860380	NA1001	India	chicken	Large intestine
GCA_002941165.1	CTX-M-55	ST7850	1	SAMN08534306	YH17186	China	chicken	not collected
GCA_002941285.1	CTX-M-55	ST1011	2	SAMN08534300	YH17177	China	chicken	not collected
GCA_002941325.1	CTX-M-55	ST48	1	SAMN08534297	YH17173	China	chicken	not collected
GCA_002941405.1	CTX-M-55	ST165	1	SAMN08534292	YH17167	China	chicken	not collected
GCA_002941425.1	CTX-M-55	ST90	7	SAMN08534290	YH17165	China	chicken	not collected
GCA_002941445.1	CTX-M-55	ST101	7	SAMN08534286	YH17161	China	chicken	not collected
GCA_002941485.1	CTX-M-55	ST1589	7	SAMN08534287	YH17162	China	chicken	not collected
GCA_002941495.1	CTX-M-55	ST2705	1	SAMN08534283	YH17158	China	chicken	not collected
GCA_002941585.1	CTX-M-55	ST1011	2	SAMN08534274	YH17149	China	chicken	not collected
GCA_002941845.1	CTX-M-55	ST10	1	SAMN08534293	YH17169	China	chicken	not collected
GCA_002942445.1	CTX-M-55	ST226	1	SAMN08469972	SC_F25_1	China	cows
GCA_002942565.1	CTX-M-55	ST744	1	SAMN08469961	NX_F9_1	China	cows
GCA_002942665.1	CTX-M-55	ST1079	7	SAMN08469955	JL_F12_1	China	cows
GCA_002951655.1	CMY-2,CTX-M-55	ST117	5	SAMN06219553	13P477T	Hong Kong	pig	stool
GCA_002951775.1	CTX-M-55	ST4542	1	SAMN06219550	13C1065T	Hong Kong	chicken	stool
GCA_002951795.1	CTX-M-55	ST155	7	SAMN06219551	13C1079T	Hong Kong	chicken	stool
GCA_002959295.1	CTX-M-55	ST10	1	SAMN08534256	YH17129	China	chicken	not collected
GCA_002959355.1	CTX-M-55	ST1286	1	SAMN08534277	YH17152	China	chicken	not collected
GCA_002968935.1	CTX-M-55	ST58	7	SAMN06219552	13P460A	Hong Kong	pig	stool
GCA_002994915.1	NDM-5	ST2736	4	SAMN08625046	801	China	Homo sapiens
GCA_003007875.1	NDM-5	ST2659	3	SAMN08637784	B24823	India	Homo sapiens	blood	Blood stream infection
GCA_003007895.1	NDM-5	ST5954	3	SAMN08637783	BA14434	India	Homo sapiens	blood	Blood stream infection
GCA_003007915.1	NDM-5	ST405	3	SAMN08637782	BA34774	India	Homo sapiens	blood	Blood stream infection
GCA_003007935.1	NDM-5	ST405	3	SAMN08637781	BP3354	India	Homo sapiens	blood	Blood stream infection
GCA_003008085.1	NDM-5	ST410	7	SAMN08637772	BV643	India	Homo sapiens	blood	Blood stream infection
GCA_003008115.1	NDM-5	ST44	1	SAMN08637766	BA7132	India	Homo sapiens	blood	Blood stream infection
GCA_003008245.1	NDM-5	ST131	6	SAMN08637776	BA9313	India	Homo sapiens	blood	Blood stream infection
GCA_003008345.1	NDM-5	ST167	1	SAMN08637759	B26737	India	Homo sapiens	blood	Blood stream infection
GCA_003008745.1	CTX-M-55	ST1290	1	SAMN07983326	YJC9	China	chicken
GCA_003008775.1	CTX-M-55	ST1286	1	SAMN07983325	12c8	China	chicken
GCA_003008915.1	CTX-M-55	ST1642	7	SAMN07983316	sc11-25	China	chicken
GCA_003009035.1	CTX-M-55	ST224	7	SAMN07983310	Ehw1-5f	China	chicken
GCA_003009875.1	CTX-M-55	ST1011	2	SAMN07983277	CF10	China	chicken
GCA_003010015.1	CTX-M-55	ST156	7	SAMN07983268	sc12-98	China	chicken
GCA_003010295.1	CMY-2,CTX-M-55	ST354	4	SAMN07983254	11a9	China	chicken
GCA_003010355.1	CTX-M-55	ST2309	3	SAMN07983252	EZZ1-6	China	chicken
GCA_003051985.2	NDM-5	ST617	1	SAMN06209728	WCHEC005784	China	Homo sapiens	Rectal swab
GCA_003111785.1	CTX-M-55	ST8739	1	SAMN08932127	H9Ecoli	China	Homo sapiens	feces	not collected
GCA_003290705.1	CTX-M-55	ST2016	7	SAMN08148410	3167	China	Homo sapiens	feces
GCA_003291235.1	CTX-M-55	ST7937	7	SAMN08148366	3432	China	Homo sapiens	feces
GCA_003291895.1	CTX-M-55	ST10649	1	SAMN08148373	HLJ8	China	Homo sapiens	feces
GCA_003292195.1	CTX-M-55	ST5259	2	SAMN07556690	A141	China	Homo sapiens	feces
GCA_003292305.1	CTX-M-55	ST457	4	SAMN07556682	A67	China	Homo sapiens	feces
GCA_003292315.1	CTX-M-55	ST648	4	SAMN07556683	B54	China	Homo sapiens	feces
GCA_003292355.1	CTX-M-55	ST457	4	SAMN07556681	A59	China	Homo sapiens	feces
GCA_003292565.1	CTX-M-55	ST3871	1	SAMN07556670	A27	China	Homo sapiens	feces
GCA_003293365.1	CTX-M-55	ST7453	1	SAMN07556615	A81	China	Homo sapiens	feces
GCA_003293445.1	CTX-M-55	ST6756	1	SAMN07556636	A190	China	Homo sapiens	feces
GCA_003293515.1	CTX-M-55	ST6725	1	SAMN07556630	A116	China	Homo sapiens	feces
GCA_003297405.1	CTX-M-55	ST357	6	SAMD00126361	TUM18536		Homo sapiens
GCA_003301625.1	CTX-M-55	ST93	1	SAMN07556607	A186	China	Homo sapiens	feces
GCA_003302245.1	CTX-M-55	ST10	1	SAMN07556572	A38	China	Homo sapiens	feces
GCA_003302635.1	CTX-M-55	ST1286	1	SAMN07556553	A61	China	Homo sapiens	feces
GCA_003303125.1	CMY-2,NDM-5	ST410	7	SAMN07556529	A40	China	Homo sapiens	feces
GCA_003303615.1	CTX-M-55	ST224	7	SAMN07556507	A19	China	Homo sapiens	feces
GCA_003303715.1	CTX-M-55	ST162	7	SAMN07556499	A37	China	Homo sapiens	feces
GCA_003303985.1	CTX-M-55	ST101	7	SAMN07556480	A371	China	Homo sapiens	feces
GCA_003304415.1	CTX-M-55	ST131	6	SAMD00126503	TUM18678		Homo sapiens
GCA_003304445.1	CTX-M-55	ST10	1	SAMN07556559	A7	China	Homo sapiens	feces
GCA_003304905.1	CTX-M-55	ST156	7	SAMN07556494	A209	China	Homo sapiens	feces
GCA_003306255.1	CTX-M-55	ST38	3	SAMD00126568	TUM18743		Homo sapiens
GCA_003402955.1	CMY-2,CTX-M-55	ST88	7	SAMN09630238	cq9	China	pig	feces
GCA_003628185.1	NDM-5	ST1284	1	SAMN10160267	BA17187	India	Homo sapiens	blood	Blood stream infection
GCA_003628255.1	NDM-5	ST156	7	SAMN10160262	BA3358	India	Homo sapiens	blood	Blood stream infection
GCA_003666405.1	CTX-M-55	ST101	7	SAMN10225034	CHL5009T	New Zealand	Homo sapiens	urine	Urinary tract infection
GCA_003795405.1	CTX-M-55	ST3056	3	SAMN08290417	274B	Bolivia	Homo sapiens	fecal sample	Colistin-resistant commensal bacteria
GCA_003795445.1	CTX-M-55	ST9440	1	SAMN09303237	PN256E8	South Africa	pig	nares	Asymptomatic healthy
GCA_003795485.1	CTX-M-55	ST1286	1	SAMN08290413	173B	Bolivia	Homo sapiens	fecal sample	Colistin-resistant commensal bacteria
GCA_003830725.1	CTX-M-55	ST685	1	SAMN10394880	PN71	Thailand	Homo sapiens	feces
GCA_003830785.1	CTX-M-55	ST206	1	SAMN10394873	PN41	Thailand	Homo sapiens	feces
GCA_003830855.1	CTX-M-55	ST7986	1	SAMN10394868	PN24	Thailand	poultry	feces
GCA_003830895.1	CTX-M-55	ST34	1	SAMN10394878	PN58	Thailand	Homo sapiens	feces
GCA_003830995.1	CTX-M-55	ST10562	1	SAMN10394875	PN49	Thailand	Homo sapiens	feces
GCA_003831055.1	CTX-M-55	ST744	1	SAMN10394871	PN45	Thailand	Homo sapiens	feces
GCA_003858735.1	CTX-M-55	ST162	7	SAMN10476576	GBGD50	China	Homo sapiens	Gut	Colonization
GCA_003859185.1	CTX-M-55	ST746	1	SAMN10476547	GBGD21	China	Homo sapiens	Gut	Colonization
GCA_003859195.1	CTX-M-55	ST101	7	SAMN10476546	GBGD20	China	Homo sapiens	Gut	Colonization
GCA_003859235.1	CTX-M-55	ST206	1	SAMN10476545	GBGD19	China	Homo sapiens	Gut	Colonization
GCA_003864875.2	CTX-M-55	ST655	7	SAMD00133818	EC12050	Japan	Homo sapiens
GCA_003967455.1	NDM-5	ST617	1	SAMD00154124			Homo sapiens
GCA_004011625.1	NDM-5	ST48	1	SAMN10583475	Ec2551	China	Homo sapiens	urine
GCA_004117895.1	NDM-5	ST8640	4	SAMN10219258	L906	China	Homo sapiens	feces
GCA_004120955.1	CTX-M-55	ST6388	7	SAMN10219262	L983	China	Homo sapiens	feces
GCA_004122195.1	NDM-5	ST48	1	SAMN10219261	L935	China	Homo sapiens	feces
GCA_004122205.1	NDM-5	ST167	1	SAMN10219263	L1016	China	Homo sapiens	feces
GCA_004122295.1	CTX-M-55,NDM-5	ST2973	7	SAMN10219256	L862	China	Homo sapiens	feces
GCA_004122305.1	NDM-5	ST167	1	SAMN10219255	L833	China	Homo sapiens	feces
GCA_004122325.1	NDM-5	ST167	1	SAMN10219253	L743	China	Homo sapiens	feces
GCA_004122355.1	CTX-M-55	ST8641	7	SAMN10219251	L704	China	Homo sapiens	feces
GCA_004126435.1	CTX-M-55,NDM-5	ST7454	1	SAMN10219244	L214	China	Homo sapiens	feces
GCA_004301465.1	CTX-M-55,NDM-5	ST2161	7	SAMN10219252	L725	China	Homo sapiens	feces
GCA_004328685.1	CTX-M-55	ST1114	1	SAMN10768946	D72	China	pig
GCA_004566575.1	CTX-M-55	ST448	7	SAMN10620088	URMC_8	USA	Homo sapiens	urine	urinary tract infection
GCA_004567855.1	CTX-M-55	ST1092	6	SAMN10625671	URMC_192	USA	Homo sapiens	urine	urinary tract infection
GCA_004567935.1	CTX-M-55	ST1196	7	SAMN10625668	URMC_189	USA	Homo sapiens	urine	urinary tract infection
GCA_004568505.1	CTX-M-55	ST744	1	SAMN10625635	URMC_149	USA	Homo sapiens	urine	urinary tract infection
GCA_004568515.1	CTX-M-55	ST93	1	SAMN10625632	URMC_146	USA	Homo sapiens	urine	urinary tract infection
GCA_004569165.1	CTX-M-55	ST131	6	SAMN10620169	URMC_105	USA	Homo sapiens	urine	urinary tract infection
GCA_004683725.1	CTX-M-55	ST457	4	SAMN09372509	EC-PAG-733	Mexico	Homo sapiens	feces	diarrhea
GCA_004803105.1	NDM-5	ST405	3	SAMN11388474	66	Egypt	Homo sapiens
GCA_005156265.1	NDM-5	ST167	1	SAMN11283108	EC-129	Japan	Homosapiens
GCA_005389885.1	CTX-M-55	ST3489	1	SAMD00077363	KK-NP002	Japan	Bos taurus
GCA_005869925.1	NDM-5	ST410	7	SAMN11665607	jhyyecs5	China	Homo sapiens	urine
GCA_006231205.1	CTX-M-55	ST69	3	SAMN11233011	RUSPBB188	Russia	Homo sapiens	clinical sample
GCA_006233395.1	CTX-M-55	ST1196	7	SAMN11232931	NOR5_18	Norway	Homo sapiens	clinical sample
GCA_006233555.1	CTX-M-55	ST394	3	SAMN11232918	NOR4_71	Norway	Homo sapiens	clinical sample
GCA_006234315.1	CTX-M-55	ST88	7	SAMN11232900	NOR1_69	Norway	Homo sapiens	clinical sample
GCA_007558515.1	CTX-M-55	ST2599	7	SAMN12330835	Ec.44254	China	Homo sapiens	urine	T12 vertebral Compression fracture
GCA_007844595.1	CTX-M-55	ST10~	1	SAMN09988092	16802-1	China	Homo sapiens	urine	Urine infection
GCA_008272765.1	CTX-M-55	ST515	2	SAMN10985357	861	Canada	beef cattle	feces
GCA_008272885.1	CTX-M-55	ST10	1	SAMN10985355	848	Canada	beef cattle	feces
GCA_008272965.1	CTX-M-55	ST1049	7	SAMN10985351	802	Canada	beef cattle	feces
GCA_008273185.1	CTX-M-55	ST58	7	SAMN10985339	703	Canada	beef cattle	feces
GCA_008273915.1	CTX-M-55	ST1406~	3	SAMN10985303	347	Canada	beef cattle	feces
GCA_008364875.1	CTX-M-55	ST117	5	SAMN08224477	RF14A	Ireland	pig	feces
GCA_008364935.1	CTX-M-55	ST910	7	SAMN08224475	RF11	Ireland	pig	feces
GCA_008365015.1	CTX-M-55	ST58	7	SAMN08224465	RF2C	Ireland	pig	feces
GCA_008365175.1	CTX-M-55	ST17	7	SAMN08224476	RF12A	Ireland	pig	feces
GCA_008693265.1	NDM-5	ST10	1	SAMN12771419	XN3-1	China	poultry	feces
GCA_008693295.1	NDM-5	ST354	4	SAMN12771555	HN1-26	China	duck
GCA_009392935.1	NDM-5	ST744	1	SAMN10516605	I003p	China	pig	fecal sample
GCA_009392965.1	NDM-5	ST6910	1	SAMN10516609	L020p	China	pig	fecal sample
GCA_009393035.1	NDM-5	ST6908	1	SAMN10516607	J041p	China	pig	fecal sample
GCA_009393065.1	CTX-M-55	ST226	1	SAMN10516606	J034p	China	pig	fecal sample
GCA_009393115.1	NDM-5	ST6395	1	SAMN10516599	G041p	China	pig	fecal sample
GCA_009393175.1	NDM-5	ST6831	1	SAMN10516597	G029p	China	pig	fecal sample
GCA_009393195.1	NDM-5	ST206	1	SAMN10516595	G009p2	China	pig	fecal sample
GCA_009393205.1	NDM-5	ST1011	2	SAMN10516596	G017p	China	pig	fecal sample
GCA_009393255.1	NDM-5	ST34	1	SAMN10516593	G008p	China	pig	fecal sample
GCA_009393275.1	NDM-5	ST48	1	SAMN10516592	G007p	China	pig	fecal sample
GCA_009393295.1	NDM-5	ST10	1	SAMN10516591	G006p2	China	pig	fecal sample
GCA_009393395.1	NDM-5	ST744	1	SAMN10516586	F056p	China	pig	fecal sample
GCA_009393425.1	NDM-5	ST515	2	SAMN10516582	E036p	China	pig	fecal sample
GCA_009393445.1	NDM-5	ST6907	1	SAMN10516584	F037p1	China	pig	fecal sample
GCA_009393485.1	NDM-5	ST1178	1	SAMN10516578	D010p	China	pig	fecal sample
GCA_009393555.1	CTX-M-55,NDM-5	ST167	1	SAMN10516573	B013p2	China	pig	fecal sample
GCA_009393565.1	NDM-5	ST1638	1	SAMN10516575	C017p	China	pig	fecal sample
GCA_009393595.1	NDM-5	ST609	1	SAMN10516574	C013p	China	pig	fecal sample
GCA_009393615.1	NDM-5	ST542	1	SAMN10516571	B010p	China	pig	fecal sample
GCA_009393715.1	NDM-5	ST7366	1	SAMN10516565	K025h	China	Homo sapiens	fecal sample
GCA_009393745.1	CTX-M-55,NDM-5	ST6793	1	SAMN10516559	F071h	China	Homo sapiens	fecal sample
GCA_009393755.1	NDM-5	ST48	1	SAMN10516562	G028h	China	Homo sapiens	fecal sample
GCA_009393815.1	NDM-5	ST746	1	SAMN10516558	E038h	China	Homo sapiens	fecal sample
GCA_009393835.1	CTX-M-55	ST48	1	SAMN10516554	B062h	China	Homo sapiens	fecal sample
GCA_009394135.1	NDM-5	ST48	1	SAMN10516534	I027ch	China	chicken	fecal sample
GCA_009394175.1	CTX-M-55,NDM-5	ST167	1	SAMN10516535	J037ch	China	chicken	fecal sample
GCA_009394195.1	NDM-5	ST744	1	SAMN10516532	D054ch	China	chicken	fecal sample
GCA_009394225.1	NDM-5	ST48	1	SAMN10516529	B024ch	China	chicken	fecal sample
GCA_009394275.1	CTX-M-55	ST8669	1	SAMN10516527	B011ch	China	chicken	fecal sample
GCA_009394295.1	NDM-5	ST1178	1	SAMN10516526	A054ch	China	chicken	fecal sample
GCA_009394305.1	NDM-5	ST8667	1	SAMN10516523	F012ca	China	cattle	fecal sample
GCA_009394315.1	NDM-5	ST8666	7	SAMN10516524	A025ch	China	chicken	fecal sample
GCA_009394345.1	CTX-M-55,NDM-5	ST48	1	SAMN10516525	A043ch	China	chicken	fecal sample
GCA_009394375.1	NDM-5	ST730	1	SAMN10516603	H022p	China	pig	fecal sample
GCA_009394395.1	NDM-5	ST206	1	SAMN10516590	G006p1	China	pig	fecal sample
GCA_009394465.1	NDM-5	ST10	1	SAMN10516566	L054h	China	Homo sapiens	fecal sample
GCA_009394485.1	NDM-5	ST181	1	SAMN10516564	H045h	China	Homo sapiens	fecal sample
GCA_009394535.1	NDM-5	ST6910	1	SAMN10516560	G009h	China	Homo sapiens	fecal sample
GCA_009394585.1	NDM-5	ST3856	1	SAMN10516553	B053h	China	Homo sapiens	fecal sample
GCA_009394595.1	CTX-M-55	ST8668	1	SAMN10516552	B031h	China	Homo sapiens	fecal sample
GCA_009394605.1	NDM-5	ST648	4	SAMN10516550	A045h	China	Homo sapiens	fecal sample
GCA_009455525.1	NDM-5	ST48	1	SAMN10516572	B013p1	China	pig	fecal sample
GCA_009647845.1	CTX-M-55	ST46	1	SAMN13028214	EH10	China	Homo sapiens	feces	Severe pneumonia, urinary tract infection
GCA_009649275.1	CTX-M-55	ST95	6	SAMN13197078	MDRO_M_104-ESBL	Switzerland	Homo sapiens	Rectal swab	Gut colonization
GCA_009653625.1	CTX-M-55	ST617	1	SAMN10715997	YMC/2017/02/MS631	South Korea	Homo sapiens	stool	carrier
GCA_009720465.1	NDM-5	ST167	1	SAMN12307470	EC2	USA	Homo sapiens	urine	sepsis
GCA_009720605.1	NDM-5	ST5415	7	SAMN13335779	ECO2947	China	Homo sapiens	pus	none
GCA_009741465.1	CTX-M-55	ST156	7	SAMN13474918	INF13/18/A	Malaysia	Homo sapiens	blood
GCA_009812175.1	CTX-M-55	ST6050	1	SAMN12619744	NMG17	China	swine	feces
GCA_009812225.1	CTX-M-55	ST9406	1	SAMN12619787	NMG18	China	swine	feces
GCA_009812265.1	CTX-M-55	ST10	1	SAMN12620714	NMG19	China	swine	feces
GCA_009812335.1	CTX-M-55	ST29	7	SAMN12625032	NMG27	China	swine	feces
GCA_009821165.1	CTX-M-55	ST1139~	1	SAMN11928102	G2		Homo sapiens	feces
GCA_009821225.1	CTX-M-55	ST46	1	SAMN11928094	G12		Homo sapiens	feces
GCA_009821235.1	CTX-M-55	ST101	7	SAMN11928093	G11		Homo sapiens	feces
GCA_009821775.1	CTX-M-55	ST609	1	SAMN11928062	GZxs84		chicken
GCA_009821895.1	CTX-M-55	ST156	7	SAMN11928056	SCcd73		chicken
GCA_009822115.1	CTX-M-55	ST224	7	SAMN11928045	SCcd61		chicken
GCA_009822445.1	CTX-M-55	ST617	1	SAMN11928027	SCsl9		pig	liver
GCA_009822485.1	CTX-M-55	ST617	1	SAMN11928025	SCsl7		pig	liver
GCA_009822715.1	CTX-M-55	ST1011	2	SAMN11928142	G6		Homo sapiens	feces
GCA_009822825.1	CTX-M-55	ST1196	7	SAMN11928134	G49		Homo sapiens	feces
GCA_009822885.1	CTX-M-55	ST746	1	SAMN11928132	G47		Homo sapiens	feces
GCA_009823005.1	CTX-M-55	ST57	2	SAMN11928126	G41		Homo sapiens	feces
GCA_009823055.1	CTX-M-55	ST209	1	SAMN11928125	G40		Homo sapiens	feces
GCA_009823155.1	CTX-M-55	ST156	7	SAMN11928120	G36		Homo sapiens	feces
GCA_009823295.1	CTX-M-55	ST648	4	SAMN11928111	G28		Homo sapiens	feces
GCA_009909695.1	CTX-M-55	ST156	7	SAMN12261842	V03	France	Homo sapiens	urine
GCA_009909705.1	CTX-M-55	ST156	7	SAMN12261841	V02	France	Homo sapiens	urine
GCA_009909735.1	NDM-5	ST90~	7	SAMN12261840	SL16	France	Homo sapiens	Rectal swab
GCA_009909855.1	CTX-M-55	ST345	7	SAMN12261831	HM15	France	Homo sapiens	Rectal swab
GCA_009909955.1	CTX-M-55	ST10	1	SAMN12261833	LB01	France	Homo sapiens	Rectal swab
GCA_009909965.1	CTX-M-55	ST345~	7	SAMN12261828	BJ08	France	Homo sapiens	Rectal swab
GCA_009910155.1	CTX-M-55	ST2003	3	SAMN12261826	BJ01	France	Homo sapiens	Rectal swab
GCA_009910875.1	CTX-M-55	ST354	4	SAMN08026705	CRE177	Malaysia	Homo sapiens	Rectal swab
GCA_011029635.1	NDM-5	ST940	7	SAMN14120127	ECM_39	Lebanon	Homo sapiens
GCA_011030265.1	NDM-5	ST405	3	SAMN14120188	ECM_70	Lebanon	Homo sapiens
GCA_011077005.1	NDM-5	ST744	1	SAMN14134965	M-S69-X3	China	Homo sapiens
GCA_011077025.1	NDM-5	ST359	7	SAMN14134964	M-S51-X3	China	Homo sapiens
GCA_011077085.1	NDM-5	ST206	1	SAMN14134961	M-D22-X3	China	Swine
GCA_011077095.1	NDM-5	ST90	7	SAMN14134966	M-S87-X3	China	Homo sapiens
GCA_011077125.1	NDM-5	ST542	1	SAMN14134959	M-A19-X3	China	Swine
GCA_011077135.1	NDM-5	ST216~	1	SAMN14134960	M-C45-X3	China	Swine
GCA_011077205.1	NDM-5	ST131	6	SAMN14134956	M-28-X3	China	Homo sapiens
GCA_011077465.1	NDM-5	ST156	7	SAMN14134944	M-11-X3	China	Chicken
GCA_011078145.1	CTX-M-55	ST2732	3	SAMN14134904	M-9	China	Chicken
GCA_011078155.1	CTX-M-55	ST1564	1	SAMN14134905	M-10	China	Chicken
GCA_011331065.1	CTX-M-55	ST10	1	SAMN13948681	p10A	USA	Homo sapiens	blood	bacteremia
GCA_011769865.1	NDM-5	ST167	1	SAMN14421542	52148	Czech Republic	Homo sapiens	urine	kidney transplantation
GCA_012035505.1	CTX-M-55	ST224	7	SAMN14465502	EC-A-FC304-09DEC14-0279J	Canada	cattle	Cattle feces
GCA_012036025.1	CTX-M-55	ST10	1	SAMN14465504	EC-A-FC205-23FEB16-0799J	Canada	cattle	Cattle feces
GCA_012036275.1	CTX-M-55	ST48	1	SAMN14465480	EC-S-FC204-20JUL15-0551J	Canada	cattle	Cattle feces
GCA_012037825.1	CTX-M-55	ST1312	1	SAMN14465429	ESBL-0001	Canada	Homo sapiens	Human clinical
GCA_012297285.1	CTX-M-55	ST95	6	SAMN09460113	725-ESBLA	Singapore	Homo sapiens	rectal swab
GCA_012297325.1	CTX-M-55	ST10463	1	SAMN09460102	494-ESBL	Singapore	Homo sapiens	stool
GCA_012297445.1	CTX-M-55	ST48	1	SAMN09460075	188-ESBLB	Singapore	Homo sapiens	rectal swab
GCA_012297565.1	CTX-M-55	ST603	7	SAMN09460053	1280-ESBL	Singapore	Homo sapiens	rectal swab
GCA_012297585.1	CTX-M-55	ST117	5	SAMN09460055	128-ESBL	Singapore	Homo sapiens	stool
GCA_012297765.1	CTX-M-55	ST23	7	SAMN09460092	282-ESBLB	Singapore	Homo sapiens	rectal swab
GCA_012297825.1	CTX-M-55	ST998	6	SAMN09460105	578-ESBL	Singapore	Homo sapiens	rectal swab
GCA_012298445.1	NDM-5	ST2851	7	SAMN11230990	CQS79	Australia	Homo sapiens	screening swab
GCA_012299985.1	CTX-M-55	ST1193	6	SAMN08382781	GASRECE248	Singapore	Homo sapiens	blood	Bacteremia
GCA_012304925.1	CTX-M-55	ST7394	7	SAMN09460066	1678-ESBL	Singapore	Homo sapiens	rectal swab
GCA_012358215.1	NDM-5	ST405	3	SAMEA5226283		Spain	Homo sapiens	human
GCA_012372155.1	CTX-M-55	ST224	7	SAMN07775519		USA	Homo sapiens	urine
GCA_012433935.1	NDM-5	ST224	7	SAMN12343046	AUSMDU00005065	Australia	Homo sapiens
GCA_012440425.1	NDM-5	ST167	1	SAMN12343022	AUSMDU00004779	Australia	Homo sapiens
GCA_012452705.1	NDM-5	ST4450	7	SAMN12342987	AUSMDU00026938	Australia	Homo sapiens
GCA_012453125.1	NDM-5	ST405	3	SAMN12343044	AUSMDU00005058	Australia	Homo sapiens
GCA_012453145.1	NDM-5	ST617	1	SAMN12342976	AUSMDU00026922	Australia	Homo sapiens
GCA_012453205.1	NDM-5	ST349	3	SAMN12342975	AUSMDU00026958	Australia	Homo sapiens
GCA_012481925.1	NDM-5	ST156	7	SAMN12343029	AUSMDU00004839	Australia	Homo sapiens
GCA_012487145.1	CTX-M-55	ST167	1	SAMN12731566		Canada	Homo sapiens	blood	not collected
GCA_012502775.1	CTX-M-55	ST5942	7	SAMEA3531692	PB303	Thailand	Homo sapiens	pus
GCA_012502835.1	CTX-M-55	ST410	7	SAMEA3531669	PB230	Thailand	Homo sapiens	pus
GCA_012502875.1	CTX-M-55	ST196	7	SAMEA3531642	PB141	Thailand	Homo sapiens	pus
GCA_012502935.1	CTX-M-55	ST457	4	SAMEA3531637	PB110	Thailand	Homo sapiens	urine
GCA_012502995.1	CTX-M-55	ST75	7	SAMEA3531631	PB72	Thailand	Homo sapiens	blood
GCA_012503075.1	CTX-M-55	ST410	7	SAMEA3531776	PB293	Thailand	Homo sapiens	urine
GCA_012503115.1	NDM-5	ST46	1	SAMEA3531670	PB231	Thailand	Homo sapiens	pus
GCA_012503135.1	CTX-M-55	ST58	7	SAMEA3531742	PB456	Thailand	Homo sapiens	urine
GCA_012516455.1	NDM-5	ST533	7	SAMN14558608	SFE8	China	swine	feces from pig
GCA_012641165.1	CTX-M-55	ST156	7	SAMN14521703	SECR18-0888	South Korea	Homo sapiens	hospital	Escherichia coli Infections
GCA_012648295.1	CTX-M-55	ST1196	7	SAMD00127163	TM71	Thailand	Homo sapiens
GCA_012648415.1	CTX-M-55	ST448	7	SAMD00127162	TM70	Thailand	Homo sapiens
GCA_012648585.1	CTX-M-55	ST4014	7	SAMD00127158	TM66	Thailand	Homo sapiens
GCA_012660545.1	CTX-M-55	ST38	3	SAMN12529968	SS17M5888	Australia	Homo sapiens	RECTAL SWAB
GCA_012660905.1	CTX-M-55	ST361	1	SAMN11420027		Canada	Homo sapiens	Not collected	Not collected
GCA_012707365.1	CTX-M-55	ST155	7	SAMN04622928		USA	Homo sapiens	blood
GCA_012751895.1	CTX-M-55	ST21	7	SAMN05171043	238378	United Kingdom	Homo sapiens	human	Not available
GCA_012766035.1	CTX-M-55	ST491	6	SAMN04339724		USA	Homo sapiens	tacheal aspirate
GCA_012774435.1	CTX-M-55	ST744	1	SAMN04096284		USA	Homo sapiens	blood
GCA_012774615.1	CTX-M-55	ST3856	1	SAMN04096283		USA	Homo sapiens	blood
GCA_012914125.1	NDM-5	ST405	3	SAMN14669253	2019GO-00063	USA	Homo sapiens	Rectal swab
GCA_012921915.1	NDM-5	ST405	3	SAMN14669243	2019GO-00053	USA	Homo sapiens	Urine catheter
GCA_012925745.1	NDM-5	ST1284	1	SAMN14669268	2019GO-00078	USA	Homo sapiens	Fecal Swab
GCA_012925805.1	NDM-5	ST540	1	SAMN14669277	2019GO-00087	USA	Homo sapiens	rectal swab
GCA_012931305.1	CTX-M-55	ST410	7	SAMN14610055	SD216-001	USA	porcine	intestine
GCA_012974525.1	CTX-M-55	ST156	7	SAMN14732738	C21	China	chicken
GCA_012981755.1	CTX-M-55	ST648	4	SAMN12768715	AUSMDU00007516	Australia	Homo sapiens
GCA_012982595.1	CTX-M-55	ST10	1	SAMN12768733	AUSMDU00007867	Australia	Homo sapiens
GCA_012982835.1	CTX-M-55	ST131	6	SAMN12768782	AUSMDU00034367	Australia	Homo sapiens
GCA_012983175.1	CTX-M-55	ST701	3	SAMN12768764	AUSMDU00034394	Australia	Homo sapiens
GCA_012983715.1	CTX-M-55	ST155	7	SAMN12768798	AUSMDU00008512	Australia	Homo sapiens
GCA_013000805.1	CTX-M-55	ST410	7	SAMN12731842		Canada	Homo sapiens	blood	not collected
GCA_013011105.1	CTX-M-55	ST167	1	SAMN08783873		USA	Homo sapiens	urine
GCA_013011655.1	NDM-5	ST162	7	SAMD00059755	M303-1	Myanmar	Homo sapiens
GCA_013011845.1	NDM-5	ST8453	1	SAMD00129400	M626	Myanmar	Homo sapiens
GCA_013011885.1	NDM-5	ST101	7	SAMD00129402	M628	Myanmar	Homo sapiens
GCA_013012005.1	NDM-5	ST405	3	SAMD00129397	M622W	Myanmar	Homo sapiens
GCA_013012285.1	NDM-5	ST648	4	SAMD00099786	M519	Myanmar	Homo sapiens
GCA_013012505.1	NDM-5	ST167	1	SAMD00099768	M421	Myanmar	Homo sapiens
GCA_013012585.1	NDM-5	ST38	3	SAMD00099764	M412	Myanmar	Homo sapiens
GCA_013019345.1	CTX-M-55	ST5848	7	SAMN12600046		Laos	Homo sapiens	stool	asymptomatic
GCA_013019405.1	CTX-M-55	ST34	1	SAMN12600011		Laos	Homo sapiens	stool	asymptomatic
GCA_013019485.1	CTX-M-55	ST9402	1	SAMN12600013		Laos	Homo sapiens	stool	asymptomatic
GCA_013021045.1	CTX-M-55	ST1081	7	SAMN12600024		Laos	Homo sapiens	stool	asymptomatic
GCA_013021085.1	CTX-M-55	ST6799	7	SAMN12599960		Laos	Homo sapiens	stool	asymptomatic
GCA_013021145.1	CTX-M-55	ST6984	7	SAMN12599877		Laos	Homo sapiens	stool	asymptomatic
GCA_013021405.1	CTX-M-55	ST101	7	SAMN12599862		Laos	Homo sapiens	stool	asymptomatic
GCA_013021445.1	CTX-M-55	ST398	1	SAMN12600056		Laos	Homo sapiens	stool	asymptomatic
GCA_013021725.1	CTX-M-55	ST101	7	SAMN12600050		Laos	Homo sapiens	stool	asymptomatic
GCA_013021735.1	CTX-M-55	ST48	1	SAMN12600063		Laos	Homo sapiens	stool	asymptomatic
GCA_013021825.1	CTX-M-55	ST6856	1	SAMN12599846		Laos	Homo sapiens	stool	asymptomatic
GCA_013022085.1	CTX-M-55	ST201	7	SAMN12599974		Laos	Homo sapiens	stool	asymptomatic
GCA_013022205.1	CTX-M-55	ST665	1	SAMN12599882		Laos	Homo sapiens	stool	asymptomatic
GCA_013022215.1	CTX-M-55	ST4682	7	SAMN12599881		Laos	Homo sapiens	stool	asymptomatic
GCA_013022445.1	CTX-M-55	ST10	1	SAMN12599978		Laos	Homo sapiens	stool	asymptomatic
GCA_013022905.1	CTX-M-55	ST542	1	SAMN12599991		Laos	Homo sapiens	stool	asymptomatic
GCA_013027825.1	CTX-M-55	ST219	2	SAMN12145232	ecoli[ST-219]	France	Homo sapiens	urine	carriage
GCA_013027925.1	CTX-M-55	ST12	6	SAMN12145175	ecoli[ST-12]	France	Homo sapiens	urine	carriage
GCA_013038025.1	NDM-5	ST648	4	SAMN07682625		China	Homo sapiens	Patient Urine	not collected
GCA_013038085.1	CTX-M-55	ST117	5	SAMN07682696		China	Broiler	Chicken slaughterhouse internal water
GCA_013038105.1	CTX-M-55	ST359	7	SAMN07682618		China	Broiler	Chicken Anal swab	not collected
GCA_013038165.1	CTX-M-55	ST212	7	SAMN07682692		China	Broiler	sick animal	not collected
GCA_013038195.1	CTX-M-55	ST117	5	SAMN07682615		China	Broiler	Chicken Anal swab	not collected
GCA_013038225.1	CTX-M-55	ST8917	1	SAMN07682694		China	Broiler	Chicken anus swab	not collected
GCA_013038245.1	CTX-M-55	ST6756	1	SAMN07682690		China	Broiler	sick animal	not collected
GCA_013038345.1	CTX-M-55	ST8909	7	SAMN07682614		China	Broiler	Chicken Anal swab	not collected
GCA_013038385.1	CTX-M-55	ST2732	3	SAMN07682671		China	Broiler	Chicken manure	not collected
GCA_013038425.1	CTX-M-55	ST224	7	SAMN07682689		China	Broiler	sick animal	not collected
GCA_013038505.1	CTX-M-55	ST354	4	SAMN07682604		China	Homo sapiens	Patient Blood	not collected
GCA_013038525.1	CTX-M-55	ST354	4	SAMN07682691		China	Broiler	sick animal	not collected
GCA_013038545.1	CTX-M-55	ST617	1	SAMN07682653		China	Homo sapiens	Patient Blood	not collected
GCA_013038765.1	CTX-M-55	ST6844	1	SAMN07682643		China	Broiler	Chicken anus swab	not collected
GCA_013038805.1	CTX-M-55	ST7611	1	SAMN07682664		China	Broiler	Chicken Liver	not collected
GCA_013038905.1	CTX-M-55	ST10	1	SAMN07682635		China	swine	Pig anus swab	not collected
GCA_013038925.1	CTX-M-55	ST206	1	SAMN07682634		China	Broiler	chicken anus swab	not collected
GCA_013038935.1	NDM-5	ST744	1	SAMN07682632		China	Homo sapiens	Patient hydatid fluid	not collected
GCA_013039005.1	NDM-5	ST2016	7	SAMN07682630		China	Homo sapiens	Patient Sputum	not collected
GCA_013039045.1	NDM-5	ST1011	2	SAMN07682629		China	Homo sapiens	Patient Urine	not collected
GCA_013039345.1	CTX-M-55	ST46	1	SAMN07682603		China	Homo sapiens	Patient Abdominal fluid	not collected
GCA_013039505.1	NDM-5	ST69	3	SAMN07682680		China	swine	Pig Liver	not collected
GCA_013039545.1	CTX-M-55	ST8914	1	SAMN07682677		China	Broiler	Chicken Faeces	not collected
GCA_013039565.1	NDM-5	ST48	1	SAMN07682673		China	Broiler	Chicken faeces	not collected
GCA_013039785.1	CTX-M-55	ST117	5	SAMN07682601		China	Homo sapiens	Patient blood	not collected
GCA_013039805.1	CTX-M-55	ST6388	7	SAMN07682683		China	Broiler	Chicken Faeces	not collected
GCA_013039925.1	CTX-M-55	ST156	7	SAMN07682658		China	Broiler	Chicken Lung	not collected
GCA_013039985.1	CTX-M-55	ST453	7	SAMN07682591		China	Homo sapiens	Patient Abdominal fluid	not collected
GCA_013072725.1	NDM-5	ST10	1	SAMN14694470	GZB8C60M	China	chicken	fecal sample
GCA_013072745.1	NDM-5	ST10	1	SAMN14694469	GZB8C59M	China	chicken	fecal sample
GCA_013072835.1	NDM-5	ST167	1	SAMN14694468	GZB8C58M	China	chicken	fecal sample
GCA_013072845.1	NDM-5	ST746	1	SAMN14694471	GZB8C66M	China	chicken	heart
GCA_013073165.1	NDM-5	ST8388	1	SAMN14694476	GZB8C112M	China	chicken	intestinal
GCA_013073175.1	NDM-5	ST48	1	SAMN14694477	GZB8C113M	China	chicken	intestinal
GCA_013073225.1	CTX-M-55,NDM-5	ST8387	1	SAMN14694473	GZB8C100M	China	chicken	lung
GCA_013073245.1	NDM-5	ST6746	1	SAMN14694462	GZB8C45M	China	chicken	fecal sample
GCA_013073265.1	NDM-5	ST10	1	SAMN14694472	GZB8C93M	China	chicken	spleen
GCA_013073355.1	CTX-M-55,NDM-5	ST6725	1	SAMN14694454	GZB8C10M	China	chicken	fecal sample
GCA_013073365.1	NDM-5	ST746	1	SAMN14694457	GZB8C20M	China	chicken	fecal sample
GCA_013073445.1	NDM-5	ST8318	2	SAMN14694451	GZB8C4M	China	chicken	fecal sample
GCA_013073495.1	CTX-M-55,NDM-5	ST6802	3	SAMN14694450	GZB8C2M	China	chicken	fecal sample
GCA_013078025.1	CTX-M-55	ST127	6	SAMEA3531747	PB516	Thailand	Homo sapiens	pus
GCA_013078105.1	CTX-M-55	ST2003	3	SAMEA3531741	PB447	Thailand	Homo sapiens	urine
GCA_013078115.1	CTX-M-55	ST2179	7	SAMEA3531659	PB198	Thailand	Homo sapiens	blood
GCA_013078205.1	CMY-2,CTX-M-55	ST5940	5	SAMEA3531663	PB203	Thailand	Homo sapiens	pus
GCA_013078225.1	CTX-M-55	ST410	7	SAMEA3531665	PB207	Thailand	Homo sapiens	pus
GCA_013078405.1	CTX-M-55	ST95	6	SAMEA3531697	PB320	Thailand	Homo sapiens	blood
GCA_013078605.1	CTX-M-55	ST354	4	SAMEA3531704	PB344	Thailand	Homo sapiens	blood
GCA_013078705.1	CTX-M-55	ST44	1	SAMEA3531632	PB78	Thailand	Homo sapiens	urine
GCA_013079005.1	CTX-M-55	ST1602	1	SAMEA3531818	PB63	Thailand	Homo sapiens	urine
GCA_013079285.1	CTX-M-55	ST10	1	SAMEA3531748	PB532	Thailand	Homo sapiens	blood
GCA_013102425.1	CTX-M-55	ST38	3	SAMN12731915		Canada	Homo sapiens	blood	not collected
GCA_013128775.1	NDM-5	ST69	3	SAMN14792085	2020CK-00080	USA	Homo sapiens	urine
GCA_013155015.1	CTX-M-55	ST617	1	SAMN14908721	92944	China	Homo sapiens	blood	abnormal leukocyte
GCA_013172085.1	CTX-M-55	ST38	3	SAMN14378743	EF520	Sweden	Homo sapiens	Blood culture	Bacteremia
GCA_013172935.1	CTX-M-55	ST95	6	SAMN14378701	EF459	Sweden	Homo sapiens	Blood culture	Bacteremia
GCA_013176205.1	CTX-M-55	ST69	3	SAMN14378535	EF214	Sweden	Homo sapiens	Blood culture	Bacteremia
GCA_013340805.1	CTX-M-55,NDM-5	ST1011	2	SAMD00172787			Homo sapiens
GCA_013340825.1	NDM-5	ST2040	7	SAMD00172788			Homo sapiens
GCA_013345105.1	NDM-5	ST167	1	SAMN10600575	NJGLYY3610-CR	China	Homo sapiens	sputum	cerebrail Infarction
GCA_013346965.1	NDM-5	ST297	7	SAMN10613783	NJJYYY51-CR	China	Homo sapiens	Mid-stage urine
GCA_013346985.1	CTX-M-55,NDM-5	ST683	7	SAMN10613782	NJSDYYY42-CR	China	Homo sapiens
GCA_013347005.1	CTX-M-55,NDM-5	ST46~	1	SAMN10613780	NJSFYBJY17-CR	China	Homo sapiens	Cervical secretion	Endometrial cancer
GCA_013347025.1	CTX-M-55,NDM-5	ST156	7	SAMN10613781	NJLSYY40-CR	China	Homo sapiens	Mid-stage urine	Hydronephrosis
GCA_013347065.1	CTX-M-55,NDM-5	ST3489	1	SAMN10613777	NJMJYY4-CR	China	Homo sapiens	sputum	Cerebral infarction, pulmonary infection
GCA_013358945.1	CTX-M-55	ST10	1	SAMN13263253	MEX-21	Mexico	Homo sapiens	feces	Gastroenteritis
GCA_013371685.1	CTX-M-55	ST602	7	SAMN15229441	AH01	China	chicken	anqing	no
GCA_013371725.1	CTX-M-55	ST156	7	SAMN15229442	AH25	China	chicken	hefei	no
GCA_013374315.1	NDM-5	ST48	1	SAMD00157547	YJ6	Myanmar	Homo sapiens
GCA_013424785.1	CTX-M-55	ST48	1	SAMN15515965	PE01_374	Peru	Gallus gallus domesticus	gut
GCA_013424825.1	CTX-M-55	ST155	7	SAMN15515957	PE01_363	Peru	Gallus gallus domesticus	gut
GCA_013424835.1	CTX-M-55	ST1112	1	SAMN15515959	PE01_368	Peru	Gallus gallus domesticus	gut
GCA_013424885.1	CTX-M-55	ST515	2	SAMN15515956	PE01_362	Peru	Gallus gallus domesticus	gut
GCA_013425085.1	CTX-M-55	ST2036	1	SAMN15515931	PE01_276	Peru	Gallus gallus domesticus	gut
GCA_013425955.1	NDM-5	ST354	4	SAMN15502380	2D	China	Homo sapiens	blood	Bloodstream infection
GCA_013443175.1	NDM-5	ST617	1	SAMN15587352	microbial	USA	Homo sapiens	blood
GCA_013447795.1	NDM-5	ST167	1	SAMN15583078	microbial	USA	Homo sapiens	sputum
GCA_013520205.1	CTX-M-55	ST1196	7	SAMN15515963	PE01_372	Peru	Gallus gallus domesticus	gut
GCA_013520435.1	CTX-M-55	ST48	1	SAMN15515925	PE01_217	Peru	Homo sapiens	stool
GCA_013520525.1	CTX-M-55	ST1163	5	SAMN15515924	PE01_215	Peru	Homo sapiens	stool
GCA_013520725.1	CTX-M-55	ST744	1	SAMN15515908	PE01_091	Peru	Gallus gallus domesticus	gut
GCA_013520765.1	CTX-M-55	ST155	7	SAMN15515901	PE01_001	Peru	Gallus gallus domesticus	gut
GCA_013520815.1	CMY-2,CTX-M-55	ST449	3	SAMN15515905	PE01_006	Peru	Gallus gallus domesticus	gut
GCA_013716405.1	NDM-5	ST160	7	SAMN15226395	O173:H49	USA	Homo sapiens	urine	not provided
GCA_013765345.1	NDM-5	ST38	3	SAMD00157546	YJ5	Myanmar	Homo sapiens
GCA_013792705.1	CTX-M-55	ST361	1	SAMEA6658653		Cambodia	Homo sapiens	clinical
GCA_013792805.1	CTX-M-55	ST48	1	SAMEA6658652		Cambodia	Homo sapiens	clinical
GCA_013792825.1	CTX-M-55	ST165	1	SAMEA6658650		Cambodia	Homo sapiens	clinical
GCA_013792855.1	CTX-M-55	ST2067	7	SAMEA6658649		Cambodia	Homo sapiens	clinical
GCA_013793145.1	CTX-M-55	ST189	1	SAMEA6658724		Cambodia	Homo sapiens	clinical
GCA_013793365.1	CTX-M-55	ST10	1	SAMEA6658714		Cambodia	Homo sapiens	clinical
GCA_013793385.1	CTX-M-55	ST48	1	SAMEA6658704		Cambodia	Homo sapiens	clinical
GCA_013793405.1	CTX-M-55	ST515	2	SAMEA6658693		Cambodia	Homo sapiens	clinical
GCA_013793545.1	CTX-M-55	ST2705	1	SAMEA6658688		Cambodia	Homo sapiens	clinical
GCA_013793625.1	CTX-M-55	ST6778	7	SAMEA6658691		Cambodia	Homo sapiens	clinical
GCA_013793745.1	CTX-M-55	ST2083	7	SAMEA6658680		Cambodia	Homo sapiens	clinical
GCA_013794255.1	CTX-M-55	ST758	1	SAMEA6658648		Cambodia	Homo sapiens	clinical
GCA_013794305.1	CTX-M-55	ST48	1	SAMEA6658645		Cambodia	Homo sapiens	clinical
GCA_013969205.1	CTX-M-55	ST131	6	SAMN10821567	KTE162	Canada	Homo_sapiens	urine	Urinary_Tract_Infection
GCA_013969375.1	CTX-M-55	ST4713	6	SAMN10821586	HVH_177_4_2876612_	Canada	Homo_sapiens	urine	Urinary_Tract_Infection
GCA_014047995.1	NDM-5	ST167	1	SAMN15688128		USA	Homo sapiens	urine
GCA_014080135.1	CTX-M-55	ST224	7	SAMN11319385	G359	USA	Homo sapiens	urine
GCA_014081025.1	CTX-M-55	ST10	1	SAMN11319467	SD049.1	USA	Homo sapiens	rectal swab
GCA_014170865.1	CTX-M-55	ST227	1	SAMN13613893	28.1	Canada	Turkey
GCA_014170975.1	CTX-M-55	ST58	7	SAMN13613889	268.2	Canada	Turkey
GCA_014219485.1	CTX-M-55	ST761	1	SAMN15746396	EC4	China	Homo sapiens
GCA_014234885.1	NDM-5	ST1284	1	SAMN15832296		USA	Homo sapiens	urine
GCA_014361285.1	CTX-M-55	ST48	1	SAMN15903653	EC96	China	Homo sapiens	bile	biliary tract infection
GCA_014484795.1	CTX-M-55	ST4119	6	SAMN14491100		Germany	Homo sapiens
GCA_014494255.1	NDM-5	ST410	7	SAMN14997711	AI1448	India	Homo sapiens	blood	Blood stream infection
GCA_014494275.1	NDM-5	ST315	3	SAMN14997985	FF2501	India	Homo sapiens	Fluid	Blood stream infection
GCA_014494375.1	NDM-5	ST648	4	SAMN14997981	FF2219	India	Homo sapiens	Fluid	Blood stream infection
GCA_014494415.1	NDM-5	ST155	7	SAMN14997979	FF1971	India	Homo sapiens	Fluid	Blood stream infection
GCA_014494525.1	NDM-5	ST2083	7	SAMN14997975	BV454	India	Homo sapiens	blood	Blood stream infection
GCA_014494555.1	NDM-5	ST410	7	SAMN14997973	BP6308	India	Homo sapiens	blood	Blood stream infection
GCA_014494645.1	NDM-5	ST405	3	SAMN14997966	BA9666	India	Homo sapiens	blood	Blood stream infection
GCA_014494655.1	NDM-5	ST617	1	SAMN14997968	BP11051	India	Homo sapiens	blood	Blood stream infection
GCA_014494805.1	NDM-5	ST448	7	SAMN14997959	BA7691	India	Homo sapiens	blood	Blood stream infection
GCA_014494845.1	NDM-5	ST361	1	SAMN14997956	BA505	India	Homo sapiens	blood	Blood stream infection
GCA_014494965.1	NDM-5	ST167	1	SAMN14997949	BA29490	India	Homo sapiens	blood	Blood stream infection
GCA_014495055.1	NDM-5	ST648	4	SAMN14997945	BA26818	India	Homo sapiens	blood	Blood stream infection
GCA_014495085.1	NDM-5	ST101	7	SAMN14997946	BA26837	India	Homo sapiens	blood	Blood stream infection
GCA_014495355.1	NDM-5	ST2659	3	SAMN14997930	BA1529	India	Homo sapiens	blood	Blood stream infection
GCA_014529765.1	NDM-5	ST405	3	SAMN15928329	DH59	Bangladesh	poultry	Droppings
GCA_014569355.1	CTX-M-55	ST10	1	SAMN14734227		South Korea	Homo sapiens	patient	Not available
GCA_014569405.1	CTX-M-55	ST34	1	SAMN14734131		South Korea	Homo sapiens	patient	Not available
GCA_014572255.1	CTX-M-55	ST795	7	SAMN14734237		South Korea	Homo sapiens	patient	Not available
GCA_014573215.1	CTX-M-55	ST32	2	SAMN14734096		South Korea	Homo sapiens	patient	Not available
GCA_014573275.1	CTX-M-55	ST2178	7	SAMN14734194		South Korea	Homo sapiens	patient	Not available
GCA_014575235.1	CTX-M-55	ST443	7	SAMN14734222		South Korea	Homo sapiens	patient	Not available
GCA_014575395.1	CTX-M-55	ST327	7	SAMN14734196		South Korea	Homo sapiens	patient	Not available
GCA_014576155.1	CTX-M-55	ST218	1	SAMN14766512		South Korea	Homo sapiens	patient	Not available
GCA_014580615.1	CTX-M-55	ST800	7	SAMN14734117		South Korea	Homo sapiens	patient	Not available
GCA_014582995.1	CTX-M-55	ST69	3	SAMN14734206		South Korea	Homo sapiens	patient	Not available
GCA_014583335.1	CTX-M-55	ST1125	7	SAMN14734276		South Korea	Homo sapiens	patient	Not available
GCA_014584275.1	CTX-M-55	ST11003	7	SAMN14734146		South Korea	Homo sapiens	patient	Not available
GCA_014594275.1	CTX-M-55	ST2356	6	SAMN14734205		South Korea	Homo sapiens	patient	Not available
GCA_014594315.1	CTX-M-55	ST517	7	SAMN14734082		South Korea	Homo sapiens	patient	Not available
GCA_014605935.1	CTX-M-55	ST4119	6	SAMN14734163		South Korea	Homo sapiens	patient	Not available
GCA_014606195.1	CTX-M-55	ST31	3	SAMN14734145		South Korea	Homo sapiens	patient	Not available
GCA_014606235.1	CTX-M-55	ST3570	7	SAMN14734152		South Korea	Homo sapiens	patient	Not available
GCA_014607275.1	CTX-M-55	ST686	3	SAMN14734188		South Korea	Homo sapiens	patient	Not available
GCA_014645475.1	CTX-M-55	ST117	5	SAMN10076859	ST131UMMC39	Malaysia	Homo sapiens	blood	Bacteremia
GCA_014683265.1	CTX-M-55	ST877	7	SAMN05770851	strain 69	Singapore	Homo sapiens	not collected	not collected
GCA_014692185.1	NDM-5	ST226	1	SAMN05770947	strain 165	Singapore	Homo sapiens	not collected	not collected
GCA_014712535.1	CMY-2,NDM-5	ST410	7	SAMN16177213	EC13	China	swine
GCA_014713795.1	CTX-M-55	ST4985	7	SAMN12429505		Sweden	Homo sapiens	urine	bacteriuria
GCA_014714515.1	CTX-M-55	ST1722	4	SAMN12429507		Sweden	Homo sapiens	urine	bacteriuria
GCA_014771955.1	CTX-M-55	ST354	4	SAMN05763369		Australia	Homo sapiens	UTI
GCA_014774575.1	NDM-5	ST167	1	SAMN15502222		Pakistan	Homo sapiens	rectal swab	Carbapenem-Resistant Enterobacteriaceae carriage
GCA_014775315.1	NDM-5	ST617	1	SAMN15502160		Pakistan	Homo sapiens	rectal swab	Carbapenem-Resistant Enterobacteriaceae carriage
GCA_014775395.1	NDM-5	ST3541	7	SAMN15502181		Pakistan	Homo sapiens	rectal swab	Carbapenem-Resistant Enterobacteriaceae carriage
GCA_014775475.1	NDM-5	ST167	1	SAMN15502183		Pakistan	Homo sapiens	rectal swab	Carbapenem-Resistant Enterobacteriaceae carriage
GCA_014775555.1	NDM-5	ST2450~	1	SAMN15502166		Pakistan	Homo sapiens	rectal swab	Carbapenem-Resistant Enterobacteriaceae carriage
GCA_014775855.1	CTX-M-55	ST48	1	SAMN14395467		China	Homo sapiens	blood	Extraintestinal infection
GCA_014775995.1	CTX-M-55	ST155	7	SAMN14395495		China	Homo sapiens	urine	Extraintestinal infection
GCA_014776675.1	NDM-5	ST648	4	SAMN15502211		Pakistan	Homo sapiens	rectal swab	Carbapenem-Resistant Enterobacteriaceae carriage
GCA_014777935.1	NDM-5	ST410	7	SAMN15502196		Pakistan	Homo sapiens	rectal swab	Carbapenem-Resistant Enterobacteriaceae carriage
GCA_014778695.1	NDM-5	ST205	7	SAMN15502174		Pakistan	Homo sapiens	rectal swab	Carbapenem-Resistant Enterobacteriaceae carriage
GCA_014778815.1	CTX-M-55	ST95	6	SAMN14395479		China	Homo sapiens	urine	Extraintestinal infection
GCA_014778875.1	CTX-M-55	ST127	6	SAMN14395487		China	Homo sapiens	urine	Extraintestinal infection
GCA_014778895.1	CTX-M-55	ST155	7	SAMN14395490		China	Homo sapiens	sputum	Extraintestinal infection
GCA_014779335.1	NDM-5	ST156	7	SAMN15502197		Pakistan	Homo sapiens	rectal swab	Carbapenem-Resistant Enterobacteriaceae carriage
GCA_014779435.1	NDM-5	ST617	1	SAMN15502150		Pakistan	Homo sapiens	rectal swab	Carbapenem-Resistant Enterobacteriaceae carriage
GCA_014793865.1	NDM-5	ST167	1	SAMN15502164		Pakistan	Homo sapiens	rectal swab	Carbapenem-Resistant Enterobacteriaceae carriage
GCA_014793945.1	NDM-5	ST2450	1	SAMN15502184		Pakistan	Homo sapiens	rectal swab	Carbapenem-Resistant Enterobacteriaceae carriage
GCA_014794045.1	CTX-M-55	ST12	6	SAMN14395486		China	Homo sapiens	sputum	Extraintestinal infection
GCA_014817115.1	NDM-5	ST410	7	SAMN12855032	DMG1905021	Israel	Homo sapiens
GCA_014827035.1	NDM-5	ST617	1	SAMN15158846		China	Chicken	farm
GCA_014827315.1	NDM-5	ST617	1	SAMN15158839		China	Chicken	farm
GCA_014827435.1	NDM-5	ST1286	1	SAMN15158878		China	Chicken	farm
GCA_014827475.1	NDM-5	ST1114	1	SAMN15158871		China	Chicken	farm
GCA_014827495.1	NDM-5	ST165	1	SAMN15158854		China	Chicken	farm
GCA_014827515.1	CTX-M-55,NDM-5	ST9461	1	SAMN15158849		China	Chicken	farm
GCA_014827535.1	CTX-M-55,NDM-5	ST9497	1	SAMN15158856		China	Chicken	farm
GCA_014827635.1	NDM-5	ST542	1	SAMN15158858		China	Chicken	farm
GCA_014827835.1	CMY-2,NDM-5	ST48	1	SAMN15158868		China	Chicken	farm
GCA_014838545.1	CMY-2,NDM-5	ST4663	7	SAMN15158869		China	Chicken	farm
GCA_014857865.1	CTX-M-55	ST744	1	SAMN16193139	ARS-CC11282	USA	Bos taurus	feces from veal calf
GCA_014903835.1	CMY-2,NDM-5	ST167	1	SAMN08148231	BWH 79	USA	Homo sapiens
GCA_015000745.1	NDM-5	ST10	1	SAMN16552499	2020GO-00015	USA	Homo sapiens		hopsital aqcuired infection
GCA_015000795.1	NDM-5	ST453~	7	SAMN16552529	2020GO-00045	USA	Homo sapiens		hopsital aqcuired infection
GCA_015000825.1	NDM-5	ST38	3	SAMN16552541	2020GO-00057	USA	Homo sapiens		hopsital aqcuired infection
GCA_015013835.1	NDM-5	ST167	1	SAMN15869098	Escherichia coli ARLG-4799	USA	Homo sapiens	respiratory
GCA_015041495.1	CMY-2,CTX-M-55	ST405	3	SAMN15868839	Escherichia coli ARLG-4713	USA	Homo sapiens	Non-wound abdominal
GCA_015042275.1	NDM-5	ST131	6	SAMN15868476	Escherichia coli ARLG-4362	USA	Homo sapiens	blood
GCA_015245315.1	CMY-2,NDM-5	ST1487	1	SAMN15813780		Qatar	Homo sapiens	blood	not collected
GCA_900093925.1	CTX-M-55	ST156	7	SAMEA4350775		Viet Nam	Chicken	feces
GCA_900465555.1	NDM-5	ST1702	1	SAMEA4706909	Ec_S1_6	Italy	Homo sapiens
GCA_900536565.1	CTX-M-55	ST131	6	SAMEA4853115		France	Homo sapiens	fecal samples
GCA_900608045.1	NDM-5	ST448	7	SAMEA4916089		Switzerland	Homo sapiens	hospital
GCA_900773895.1	NDM-5	ST2083	7	SAMEA4672938	DASSIM7486973	Malawi	Homo sapiens	stool
